# Supplementary material for: Effects of Exogenous Monosodium Glutamate on GABA Accumulation and Volatile/Nonvolatile Metabolites in Black Highland Barley
Source: Food Sci Nutr. 2026 Jul 29;14(8):e72125. doi: 10.1002/fsn3.72125 (PMC13416752; doi:10.1002/fsn3.72125)
Supplement: Supplementary file 1 — Figure S1: Overlaid total ion chromatograms of QC samples in positive (A) and negative (B) ion modes. Table S1: Differential metabolites identified in Glu‐0, Glu‐50, and Glu‐75 groups. [file FSN3-14-e72125-s001.zip › Supplementary Table 1.xlsx]

## Sheet: q0_q1_q2_oneway
Table S1. Differential metabolites identified in Glu-0, Glu-50, and Glu-75 groups
ID	m/z	rt(s)	diff	Name	adduct	score	HMDB	KEGG	SuperClass	Class	SubClass	q0-1	q0-2	q0-3	q0-4	q0-5	q0-6	q1-1	q1-2	q1-3	q1-4	q1-5	q1-6	q2-1	q2-2	q2-3	q2-4	q2-5	q2-6	Average(q0)	Average(q1)	Average(q2)	p-value	post_hoc
M273T947	272.97046	946.7235000	diff	.alpha.-chloralose	[M+H-2H2O]+	0.884444855	HMDB0031727	C18707	Organic oxygen compounds	Organooxygen compounds	Carbohydrates and carbohydrate conjugates	1.25379e+07	1.17621e+07	1.17744e+07	1.12518e+07	1.19856e+07	1.07684e+07	1.23012e+07	1.20846e+07	1.11481e+07	1.18348e+07	1.08282e+07	1.10428e+07	2.70257e+07	3.33075e+07	3.84436e+07	3.61535e+07	3.6926e+07	3.47195e+07	1.168e+07	1.154e+07	3.44293e+07	2.87003325516205e-11	q2-q0;q2-q1
M558T326	558.30653	326.0670000	diff	.alpha.-ergocryptine	[M+H-H2O]+	0.96703338		C07545	Alkaloids and derivatives	Ergoline and derivatives	Lysergic acids and derivatives	2.87926e+07	2.97677e+07	2.33083e+07	2.33341e+07	4.15838e+07	2.61452e+07	2.32938e+07	2.24271e+07	2.53241e+07	2.3722e+07	2.93301e+07	2.75451e+07	2.4191e+07	855697	708287	7.01774e+06	2.5771e+07	3.35744e+06	2.88219e+07	2.52737e+07	1.03168e+07	0.00243036495677962	q2-q0;q2-q1
M189T462_1	189.12724	462.1515000	diff	.alpha.-ethyltryptamine	[M+H]+	0.830582857			Organoheterocyclic compounds	Indoles and derivatives	Indoles	3.07238e+09	2.73411e+09	2.43607e+09	2.17476e+09	2.22017e+09	2.13563e+09	1.83915e+09	1.8352e+09	1.81301e+09	1.8316e+09	1.86198e+09	1.69299e+09	1.43946e+09	1.34579e+09	1.32856e+09	1.38082e+09	1.30713e+09	1.23747e+09	2.46219e+09	1.81232e+09	1.33987e+09	1.17693949815338e-06	q1-q0;q2-q0;q2-q1
M175T220	175.14830	219.8540000	diff	.alpha.-ionone	[M+H-H2O]+	0.945934221402371	HMDB0059883	C12286	Lipids and lipid-like molecules	Prenol lipids	Sesquiterpenoids	4.86239e+07	2.17511e+07	2.22316e+07	4.00552e+07	2.29439e+07	1.78849e+07	1.78992e+07	1.6452e+07	3.09334e+07	1.75189e+07	1.20166e+07	1.73202e+07	5.75921e+06	1.05266e+07	9.50653e+06	2.57256e+06	1.00295e+07	6.8312e+06	2.89151e+07	1.869e+07	7.53759e+06	0.00165033646804409	q2-q0
M322T219	322.27536	219.2120000	diff	.alpha.-linolenoyl ethanolamide	[M+H]+	0.934837363841814	HMDB0013624		Organic nitrogen compounds	Organonitrogen compounds	Amines	2.9659e+07	3.91951e+07	2.3338e+07	2.46232e+07	2.07857e+07	1.97439e+07	1.84605e+07	1.77157e+07	1.6599e+07	1.76524e+07	1.47711e+07	1.64308e+07	8.07051e+06	1.09493e+07	1.0897e+07	1.04056e+07	9.32006e+06	1.17612e+07	2.62242e+07	1.69383e+07	1.02339e+07	4.80647688262252e-05	q1-q0;q2-q0;q2-q1
M196T317	196.10084	317.4405000	diff	.alpha.-methyl-l-tyrosine	[M+H]+	0.822449963184155		C07921				2.95111e+07	2.76759e+07	2.44516e+07	2.31389e+07	2.31523e+07	2.24834e+07	5.63445e+07	5.30695e+07	5.19785e+07	5.18015e+07	5.28387e+07	5.22456e+07	1.39301e+07	1.31324e+07	1.41832e+07	1.37074e+07	1.30511e+07	1.28641e+07	2.50689e+07	5.30464e+07	1.3478e+07	2.47730420158479e-15	q1-q0;q2-q0;q2-q1
M175T525	175.11146	525.2520000	diff	.alpha.-methyltryptamine	[M+H]+	0.777124785305457		C20127	Organoheterocyclic compounds	Indoles and derivatives	Indoles	1.32188e+08	1.265e+08	1.11481e+08	1.14637e+08	1.06679e+08	1.11926e+08	5.17941e+07	5.47236e+07	5.53583e+07	4.90113e+07	5.3277e+07	5.36201e+07	4.35125e+07	4.54707e+07	4.06156e+07	4.42327e+07	4.29656e+07	4.2231e+07	1.17235e+08	5.29641e+07	4.31714e+07	1.50421105245186e-12	q1-q0;q2-q0;q2-q1
M126T405_2	126.10549	404.8220000	diff	.alpha.-pyrrolidinopentiothiophenone	[M+H-C5H4OS]+	0.835150870369888			Organic oxygen compounds	Organooxygen compounds	Carbonyl compounds	8.30558e+06	6.3296e+06	1.17977e+07	1.12181e+07	6.85466e+06	1.01013e+07	5.26574e+06	1.14544e+07	5.57706e+06	5.31961e+06	6.13085e+06	6.15721e+06	498963	308196	1.89572e+06	1.74112e+06	1.6317e+06	1.54465e+06	9.10115e+06	6.65081e+06	1.27006e+06	1.53151597637356e-05	q2-q0;q2-q1
M180T288	180.09167	287.8050000	diff	.beta.-d-glucose	[M+NH4-H2O]+	0.992238510590753	HMDB0000516	C00221	Organic oxygen compounds	Organooxygen compounds	Carbohydrates and carbohydrate conjugates	3.74756e+08	3.52613e+08	3.18692e+08	3.20573e+08	3.20798e+08	3.19328e+08	5.86164e+08	5.81865e+08	5.70622e+08	5.53556e+08	5.73838e+08	5.64791e+08	2.95383e+08	8.59941e+07	9.66369e+07	8.56438e+07	2.65476e+08	8.2782e+07	3.3446e+08	5.71806e+08	1.51986e+08	1.62446812547353e-08	q1-q0;q2-q0;q2-q1
M357T742	357.25689	742.1140000	diff	.beta.-estradiol 17-valerate	[M+H]+	0.971318364661703		C12859	Lipids and lipid-like molecules	Steroids and steroid derivatives	Steroid esters	9.70425e+08	6.69891e+08	5.35182e+08	5.24511e+08	5.55664e+08	5.28726e+08	1.79462e+08	2.14185e+08	5.69656e+07	1.59418e+08	2.09952e+08	1.38141e+08	1.89433e+08	2.05692e+08	1.98353e+08	2.37718e+08	1.31909e+08	1.86469e+08	6.30733e+08	1.59687e+08	1.91596e+08	2.09320444035743e-06	q1-q0;q2-q0
M359T367	359.19370	367.0825000	diff	.beta.-estradiol 3-benzoate	[M+H-H2O]+	0.99751478459553		C13444	Lipids and lipid-like molecules	Steroids and steroid derivatives	Estrane steroids	1.41097e+08	1.36648e+08	1.2114e+08	1.22534e+08	1.04962e+08	1.01437e+08	1.62195e+07	1.5047e+07	1.65498e+07	1.48258e+07	1.62521e+07	1.55856e+07	8.15873e+06	6.98982e+06	8.31923e+06	7.23506e+06	7.51909e+06	7.74944e+06	1.21303e+08	1.57466e+07	7.66189e+06	1.34412035397235e-12	q1-q0;q2-q0
M373T471	373.26311	470.8090000	diff	.beta.-muricholic acid	[M+H-2H2O]+	0.849023836324543	HMDB0000415	C17726	Lipids and lipid-like molecules	Steroids and steroid derivatives	Bile acids, alcohols and derivatives	1.13379e+07	8.00922e+06	9.51508e+06	7.66594e+06	6.8226e+06	6.50363e+06	2.48462e+06	2.07694e+06	2.24834e+06	2.07499e+06	2.08397e+06	2.35077e+06	534003	666729	687378	737724	1.0053e+06	636837	8.30906e+06	2.21994e+06	711329	5.91290144254403e-09	q1-q0;q2-q0
M107T529	107.06296	528.5510000	diff	.delta.-octalactone	[M+H-2H2O]+	0.738196297076892	HMDB0038310		Organoheterocyclic compounds	Lactones	Delta valerolactones	3.08316e+06	3.16644e+06	2.8316e+06	3.22056e+06	3.15485e+06	2.6864e+06	8.21597e+06	8.48887e+06	8.57895e+06	8.85224e+06	9.38074e+06	8.01098e+06	7.33957e+06	6.80327e+06	6.97589e+06	6.36539e+06	6.65224e+06	7.60253e+06	3.02383e+06	8.58796e+06	6.95648e+06	7.68247587818064e-13	q1-q0;q2-q0;q2-q1
M114T55	114.09216	54.5284000	diff	.epsilon.-caprolactam	[M+H]+	0.983212631964297	HMDB0062769	C06593	Organoheterocyclic compounds	Lactams	Caprolactams	1.1594e+07	1.23662e+07	1.2553e+07	1.16836e+07	1.43712e+07	1.66106e+07	1.0595e+07	9.42862e+06	1.45378e+07	1.12267e+07	9.97019e+06	1.14526e+07	3.35234e+07	3.28569e+07	4.89719e+07	2.96759e+07	3.20941e+07	2.95529e+07	1.31964e+07	1.12018e+07	3.44458e+07	2.48028840657379e-07	q2-q0;q2-q1
M129T500	129.06876	499.9110000	diff	.gamma.-heptalactone	[M+H]+	0.866021729916595	HMDB0031681		Organoheterocyclic compounds	Lactones	Gamma butyrolactones	4.98201e+08	3.99068e+08	3.3756e+08	3.69778e+08	3.62654e+08	2.95869e+08	3.33927e+08	3.03532e+08	3.00527e+08	3.01137e+08	2.9018e+08	3.16401e+08	1.75926e+08	1.74533e+08	1.75843e+08	1.7727e+08	1.65311e+08	1.6115e+08	3.77188e+08	3.07617e+08	1.71672e+08	1.07539986005421e-06	q1-q0;q2-q0;q2-q1
M261T50_2	261.22241	50.1554000	diff	.gamma.-linolenoyl ethanolamide	[M+H-C2H7NO]+	0.944623519875484			Organic nitrogen compounds	Organonitrogen compounds	Amines	9.04875e+07	8.30865e+07	8.50637e+07	7.75803e+07	7.78325e+07	7.90532e+07	1.03678e+08	1.0493e+08	1.74862e+08	2.55052e+08	1.15149e+08	1.0205e+08	3.41746e+07	7.15795e+07	3.59415e+07	3.82902e+07	3.42055e+07	6.76556e+07	8.2184e+07	1.4262e+08	4.69745e+07	0.00161513373481446	q1-q0;q2-q1
M121T351	121.10391	350.7600000	diff	.gamma.-nonalactone	[M+H-2H2O]+	0.966177762668984	HMDB0031531	C08501	Organoheterocyclic compounds	Lactones	Gamma butyrolactones	8.44309e+06	7.02516e+06	7.24045e+06	7.45422e+06	8.98063e+06	7.88139e+06	6.21744e+06	6.31761e+06	6.44109e+06	6.59894e+06	6.47515e+06	6.62822e+06	2.94851e+06	2.94813e+06	2.82814e+06	3.01386e+06	2.60556e+06	2.63556e+06	7.83749e+06	6.44641e+06	2.82996e+06	1.97793451091317e-11	q1-q0;q2-q0;q2-q1
M167T294	167.14640	294.0270000	diff	.gamma.-undecalactone	[M+H-H2O]+	0.871363424768729	HMDB0038311	C08571	Organoheterocyclic compounds	Lactones	Gamma butyrolactones	2.15211e+07	1.89554e+07	1.73194e+07	1.44774e+07	1.44479e+07	1.33337e+07	4.85874e+06	4.64253e+06	4.24719e+06	4.34337e+06	1.83354e+07	3.51751e+06	5.20743e+06	1.64557e+07	1.60675e+07	1.52115e+07	1.3195e+07	1.74436e+07	1.66758e+07	6.65746e+06	1.39301e+07	0.00518981917995298	q1-q0;q2-q1
M196T468	196.07554	468.1825000	diff	(-)-.alpha.-kainic acid	[M+H-H2O]+	0.970563769590796	HMDB0001431	C12819	Organic acids and derivatives	Carboxylic acids and derivatives	Amino acids, peptides, and analogues	7.81154e+06	6.73915e+06	6.49846e+06	5.54769e+06	6.28265e+06	5.60751e+06	3.54001e+06	3.04786e+06	2.9032e+06	3.07434e+06	3.08389e+06	2.53401e+06	2.31859e+06	2.22519e+06	2.41169e+06	2.24877e+06	2.01141e+06	2.36715e+06	6.4145e+06	3.03055e+06	2.2638e+06	1.34594342219648e-09	q1-q0;q2-q0
M203T48	203.18043	47.9237500	diff	(-)-caryophyllene oxide	[M+H-H2O]+	0.980904254325049		C16908	Lipids and lipid-like molecules	Prenol lipids	Sesquiterpenoids	3.47577e+07	3.78948e+07	3.06646e+07	3.53202e+07	3.02655e+07	2.5264e+07	2.49593e+07	1.88953e+07	1.78322e+07	1.90488e+07	2.39137e+07	1.95656e+07	1.39945e+07	1.24715e+07	1.41406e+07	1.1998e+07	1.31623e+07	1.1674e+07	3.23611e+07	2.07025e+07	1.29068e+07	1.00918671339995e-07	q1-q0;q2-q0;q2-q1
M134T304	134.09943	303.5630000	diff	(-)-norephedrine	[M+H-H2O]+	0.922693434289983	HMDB0001942	C16719	Benzenoids	Benzene and substituted derivatives	Phenylpropanes	657747	2.42947e+07	2.34991e+07	856530	2.38385e+07	2.16786e+07	1.96203e+07	2.04127e+07	1.97769e+07	1.98107e+07	2.0003e+07	1.85021e+07	3.18364e+06	3.51135e+06	3.10071e+06	3.3064e+06	3.21589e+06	3.56978e+06	1.58042e+07	1.96876e+07	3.31463e+06	0.00205856592600665	q2-q0;q2-q1
M141T73	141.06714	73.2289500	diff	(-)-quebrachitol	[M+H-3H2O]+	0.901832769275628	HMDB0034221	C08257	Organic oxygen compounds	Organooxygen compounds	Alcohols and polyols	9.01699e+06	6.24864e+06	7.599e+06	5.63926e+06	8.74067e+06	8.83033e+06	6.31713e+06	8.34144e+06	7.97549e+06	7.95726e+06	9.03987e+06	1.02232e+07	2.11036e+07	1.68247e+07	1.88469e+07	1.78779e+07	1.72238e+07	1.87679e+07	7.67915e+06	8.30906e+06	1.84408e+07	1.30852659516291e-09	q2-q0;q2-q1
M377T357	377.15292	356.6780000	diff	(-)-riboflavin	[M+H]+	0.98917247103617	HMDB0000244	C00255	Organoheterocyclic compounds	Pteridines and derivatives	Alloxazines and isoalloxazines	9.65055e+06	8.94829e+06	7.55929e+06	7.72976e+06	8.61252e+06	7.96986e+06	3.92502e+06	4.49103e+06	4.77007e+06	4.18958e+06	4.16803e+06	4.17489e+06	2.1231e+06	1.56652e+06	1.53183e+06	1.66029e+06	1.74695e+06	1.64121e+06	8.41171e+06	4.28644e+06	1.71165e+06	2.15540121361536e-12	q1-q0;q2-q0;q2-q1
M219T413	219.13850	413.0140000	diff	(.+/-.)-dropropizine	[M+H-H2O]+	0.846149022925019			Organoheterocyclic compounds	Diazinanes	Piperazines	1.47109e+07	1.38602e+07	1.52829e+07	1.12687e+07	1.1958e+07	1.11611e+07	1.7595e+07	1.67993e+07	1.78111e+07	1.58578e+07	1.80005e+07	1.82733e+07	4.6276e+06	1.07298e+07	4.75652e+06	5.22661e+06	4.80315e+06	4.37263e+06	1.30403e+07	1.73895e+07	5.75272e+06	5.84840204319327e-08	q1-q0;q2-q0;q2-q1
M339T272	339.25958	271.9870000	diff	(+-)8,9-DHET	(M+H)+	0.624						1.07997e+08	1.48387e+06	7.57779e+07	7.65356e+07	2.20597e+06	7.93413e+07	1.16293e+06	2.40369e+07	1.47438e+06	730612	2.8515e+07	2.6383e+07	285372	2.24315e+07	1.90328e+07	3.32391e+07	2.57608e+07	3.03645e+07	5.72236e+07	1.37171e+07	2.18524e+07	0.0365030346262351	q1-q0
M275T553	275.14066	553.0670000	diff	(+)-chlorpheniramine	[M+H]+	0.917838717329247	HMDB0001944	C06946	Organoheterocyclic compounds	Pyridines and derivatives	Pheniramines	2.25812e+07	2.03457e+07	1.7631e+07	1.5628e+07	1.47207e+07	1.30179e+07	6.1203e+06	6.12213e+06	4.62345e+06	4.66984e+06	3.29164e+06	6.14949e+06	6.45359e+06	5.77905e+06	5.0556e+06	6.14161e+06	6.45094e+06	6.2299e+06	1.73207e+07	5.16281e+06	6.01845e+06	1.03651623651703e-07	q1-q0;q2-q0
M473T371	473.20658	370.8610000	diff	(+)-fluprostenol methyl ester	[M+H]+	0.956343177041574			Lipids and lipid-like molecules	Fatty Acyls	Eicosanoids	1.24052e+07	9.12577e+06	1.20001e+07	9.63636e+06	8.13077e+06	8.14965e+06	4.70899e+06	4.04739e+06	3.96648e+06	3.82986e+06	2.72982e+06	2.70599e+06	3.27568e+06	2.93206e+06	3.10253e+06	3.00226e+06	3.31962e+06	3.39744e+06	9.90797e+06	3.66475e+06	3.1716e+06	6.38013207100562e-08	q1-q0;q2-q0
M334T321_2	334.31667	321.2750000	diff	(2e,4e,12z)-n-(2-methylpropyl)octadeca-2,4,12-trienamide	[M+H]+	0.759091284	HMDB0032033		Lipids and lipid-like molecules	Fatty Acyls	Fatty amides	6.19123e+07	5.46116e+07	5.61272e+07	5.2746e+07	4.87443e+07	4.99269e+07	2.52668e+06	2.4568e+06	2.23031e+06	2.66008e+06	2.46871e+06	2.22241e+06	1.8147e+06	1.833e+06	2.00743e+06	1.87976e+06	1.88449e+06	1.84467e+06	5.40114e+07	2.4275e+06	1.87734e+06	1.37741369762771e-15	q1-q0;q2-q0
M703T350_1	703.38749	349.7500000	diff	(2r,3r,4r,6ar,6bs,8as,11r,12r,12as,14br)-2,3,12-trihydroxy-4,6a,6b,11,12,14b-hexamethyl-8a-[(2s,3r,4s,5s,6r)-3,4,5-trihydroxy-6-(hydroxymethyl)oxan-2-yl]oxycarbonyl-1,2,3,4a,5,6,7,8,9,10,11,12a,14,14a-tetradecahydropicene-4-carboxylic acid	[M+Na]+	0.984689235890649			Lipids and lipid-like molecules	Prenol lipids	Terpene glycosides	2.17269e+07	1.85117e+07	1.74054e+07	1.61708e+07	1.50542e+07	1.32679e+07	8.22582e+06	8.7603e+06	8.07803e+06	8.18984e+06	8.32893e+06	8.346e+06	1.3652e+06	522121	870623	1.36618e+06	865076	714348	1.70228e+07	8.32149e+06	950592	2.98053005246143e-10	q1-q0;q2-q0;q2-q1
M707T530_2	707.24863	530.1025000	diff	(7e,13e)-9,15-dihydroxy-4,10,16-trimethyl-1,5,11-trioxacyclohexadeca-7,13-diene-2,6,12-trione	[2M+Na]+	0.975913316						7.4303e+06	8.81323e+06	7.40411e+06	6.13935e+06	6.38223e+06	6.27782e+06	1.27936e+07	1.18687e+07	1.12181e+07	1.26519e+07	1.17193e+07	1.36872e+07	4.04442e+06	6.04858e+06	6.06047e+06	6.16912e+06	6.25505e+06	5.82601e+06	7.07451e+06	1.23231e+07	5.73394e+06	6.27696676134259e-09	q1-q0;q2-q1
M211T32	211.20649	32.0149000	diff	(z,e)-tetradeca-9,12-dienol	[M+H]+	0.864302033			Lipids and lipid-like molecules	Fatty Acyls	Fatty alcohols	1.15879e+07	1.13938e+07	1.06403e+07	9.86749e+06	9.16521e+06	9.4306e+06	7.55848e+06	7.98883e+06	7.75121e+06	7.61957e+06	7.15323e+06	7.4773e+06	4.38747e+06	4.4821e+06	3.69013e+06	3.9915e+06	3.29185e+06	3.60924e+06	1.03475e+07	7.59144e+06	3.90872e+06	1.88292246584501e-10	q1-q0;q2-q0;q2-q1
M265T595	265.14017	595.3310000	diff	(z)-2-octylpent-2-enedioic acid	[M+Na]+	0.796473159			Lipids and lipid-like molecules	Fatty Acyls	Fatty acids and conjugates	2.98562e+07	1.79789e+07	2.81529e+07	3.07393e+07	1.46994e+07	2.82965e+07	2.06517e+07	2.10011e+07	2.15297e+07	2.09853e+07	2.11276e+07	2.15574e+07	9.29636e+06	8.42915e+06	8.13732e+06	8.24955e+06	8.86177e+06	8.19035e+06	2.49539e+07	2.11421e+07	8.52742e+06	7.96722141936417e-06	q2-q0;q2-q1
M699T353_2	699.37191	352.7880000	diff	[(2r,3r,4s,5s,6r)-3-acetyloxy-2-(acetyloxymethyl)-5-hexanoyloxy-6-[(2s,3r)-2,3,4-trihydroxybutoxy]oxan-4-yl] tetradecanoate	[M+Na]+	0.986337845						2.15442e+07	3.14359e+07	1.50615e+07	3.46929e+07	2.24967e+07	1.58685e+07	1.43448e+07	1.0618e+07	1.04995e+07	1.4654e+07	1.06939e+07	9.36879e+06	1.38478e+06	503147	5.37824e+06	4.99682e+06	4.06475e+06	439629	2.35166e+07	1.16965e+07	2.79456e+06	1.31703933392528e-05	q1-q0;q2-q0;q2-q1
M689T591	689.23782	591.2910000	diff	[(2r,3s,4s,5r,6r)-6-[1,7-bis(4-hydroxyphenyl)-5-oxoheptan-3-yl]oxy-3,4,5-trihydroxyoxan-2-yl]methyl (e)-3-(3,4-dimethoxyphenyl)prop-2-enoate	[M+Na]+	0.836644178029765			Phenylpropanoids and polyketides	Diarylheptanoids	Linear diarylheptanoids	8.74043e+06	7.73484e+06	8.81614e+06	8.52571e+06	8.0544e+06	8.65363e+06	5.74537e+07	5.92517e+07	6.57023e+07	5.93422e+07	5.50567e+07	5.40493e+07	6.43048e+06	4.8919e+06	4.85828e+06	5.42795e+06	6.50777e+06	6.01367e+06	8.42086e+06	5.8476e+07	5.68834e+06	2.65252698481046e-16	q1-q0;q2-q1
M705T592	705.19920	592.3670000	diff	[4,5-diacetyloxy-6-[7-hydroxy-5-methoxy-4-oxo-2-[4-[3,4,5-trihydroxy-6-(hydroxymethyl)oxan-2-yl]oxyphenyl]chromen-6-yl]oxan-3-yl] acetate	[M+H]+	0.971995063616029			Phenylpropanoids and polyketides	Flavonoids	Flavonoid glycosides	1.64551e+06	1.25708e+06	1.67559e+06	1.64024e+06	1.76794e+06	1.51477e+06	7.38625e+06	8.86971e+06	9.7823e+06	9.17365e+06	8.6603e+06	8.11581e+06	648038	536065	635127	615878	674530	666519	1.58352e+06	8.66467e+06	629359	2.77930965452332e-14	q1-q0;q2-q0;q2-q1
M358T118	358.24486	118.4650000	diff	[5-acetyloxy-3-(hydroxymethyl)-2-oxo-6-propan-2-ylcyclohex-3-en-1-yl] 3-methylpentanoate	[M+NH4]+	0.707760402			Lipids and lipid-like molecules	Prenol lipids	Monoterpenoids	1.5605e+08	1.24035e+08	1.0643e+08	1.27564e+08	1.05605e+08	1.07065e+08	8.6504e+07	5.87794e+07	9.8191e+07	6.93999e+07	9.96515e+07	9.59093e+07	1.4248e+08	1.41109e+08	1.421e+08	1.10991e+08	1.52011e+08	1.71846e+08	1.21125e+08	8.47392e+07	1.43423e+08	0.000274455268976361	q1-q0;q2-q1
M277T389	277.17143	388.7200000	diff	[6]-gingerol	[M+H-H2O]+	0.795575685264714		C10462	Benzenoids	Phenols	Methoxyphenols	6.97749e+07	6.7334e+07	5.63849e+07	5.51763e+07	4.44291e+07	4.37831e+07	1.62848e+07	1.64585e+07	1.72598e+07	1.64958e+07	1.63814e+07	1.66442e+07	1.07955e+07	1.04692e+07	1.29748e+07	1.12024e+07	9.69331e+06	8.52018e+06	5.61471e+07	1.65874e+07	1.06092e+07	4.49361684949368e-09	q1-q0;q2-q0
M194T494	194.13277	494.2395000	diff	1-(1',3'-benzodioxol-5'-yl)-2-butanamine	[M+H]+	0.855190391573957						1.96132e+07	1.73815e+07	1.4424e+07	1.3039e+07	1.31632e+07	1.33591e+07	1.26647e+07	1.36285e+07	1.2999e+07	1.20024e+07	1.2303e+07	1.30839e+07	6.10189e+06	4.77902e+06	5.27347e+06	5.94546e+06	6.27185e+06	6.46467e+06	1.51633e+07	1.27803e+07	5.80606e+06	1.77001892836621e-07	q2-q0;q2-q1
M385T570_1	385.28173	569.9690000	diff	1-(1z-octadecenyl)-2-(4z,7z,10z,13z,16z,19z-docosahexaenoyl)-sn-glycero-3-phosphoethanolamine	[M+H-C20H42O4NP]+	0.724544430154535						9.93125e+06	9.00642e+06	8.17147e+06	1.00465e+07	7.25688e+06	6.70088e+06	4.595e+06	5.26613e+06	5.02808e+06	4.21452e+06	5.00868e+06	4.89625e+06	1.45643e+06	1.33112e+06	1.32588e+06	1.24512e+06	1.37101e+06	1.49976e+06	8.5189e+06	4.83478e+06	1.37155e+06	1.00236325771717e-09	q1-q0;q2-q0;q2-q1
M530T50_2	530.35238	49.8823000	diff	1-(1z-octadecenyl)-sn-glycero-3-phosphocholine	[M+Na]+	0.720483255322346	HMDB0013122		Lipids and lipid-like molecules	Glycerophospholipids	Glycerophosphocholines	8.39477e+07	5.44702e+07	5.71856e+07	5.24986e+07	5.5162e+07	5.0728e+07	5.18256e+07	5.73569e+07	5.30253e+07	5.74368e+07	6.61937e+07	5.90398e+07	9.47956e+07	8.898e+07	8.97626e+07	8.76318e+07	7.39795e+07	7.89629e+07	5.89987e+07	5.74797e+07	8.56854e+07	7.95486428016504e-05	q2-q0;q2-q1
M137T580	137.05100	579.8025000	diff	1-(4-hydroxyphenyl)ethanone	[M+H]+	0.966594936129114		C10700	Organic oxygen compounds	Organooxygen compounds	Carbonyl compounds	3.81004e+06	3.60617e+06	7.80074e+06	3.49158e+06	3.48154e+06	3.48221e+06	7.17301e+06	3.72277e+06	3.05879e+06	3.19591e+06	3.39491e+06	3.61301e+06	1.83378e+07	1.55086e+07	1.19189e+07	1.30769e+07	1.7713e+07	3.35765e+06	4.27871e+06	4.0264e+06	1.33188e+07	0.000347155612174304	q2-q0;q2-q1
M126T950	126.09418	950.4060000	diff	1-acetyl-3-piperidinamine	[M+H-NH3]+	0.918354519458449			Organoheterocyclic compounds	Piperidines	N-acylpiperidines	7.41232e+06	8.96142e+06	9.78343e+06	8.74132e+06	9.94763e+06	1.13398e+07	1.46636e+07	1.10903e+07	1.42986e+07	1.2778e+07	1.53267e+07	1.22414e+07	1.82741e+07	1.21262e+07	8.48563e+06	1.50536e+07	1.13059e+07	1.20326e+07	9.36433e+06	1.33998e+07	1.28797e+07	0.016158773370017	q1-q0;q2-q0
M534T105	534.41668	104.6470000	diff	1-arachidoyl-2-hydroxy-sn-glycero-3-phosphocholine	[M+H-H2O]+	0.706843358	HMDB0010390		Lipids and lipid-like molecules	Glycerophospholipids	Glycerophosphocholines	4.01328e+07	3.26191e+07	2.88911e+07	3.53409e+07	2.69239e+07	2.82446e+07	4.81015e+06	4.24886e+06	3.96243e+06	4.73914e+06	4.30596e+06	4.88747e+06	6.0472e+06	5.64234e+06	5.79735e+06	6.00412e+06	6.07515e+06	6.09153e+06	3.20254e+07	4.49234e+06	5.94295e+06	5.22236662553577e-11	q1-q0;q2-q0
M232T373	232.15899	373.4480000	diff	1-butanone, 1-(2,3-dihydro-1h-inden-5-yl)-2-(ethylamino)-	[M+H]+	0.870821539			Benzenoids	Benzene and substituted derivatives	Butyrophenones	1.43815e+07	1.18571e+07	1.14917e+07	1.03162e+07	1.04678e+07	8.65775e+06	8.9615e+06	8.9329e+06	8.96031e+06	9.09461e+06	1.00517e+07	1.17305e+07	6.64069e+06	5.93815e+06	6.4963e+06	5.82212e+06	5.76194e+06	5.67808e+06	1.11954e+07	9.62191e+06	6.05621e+06	1.89790782935865e-05	q2-q0;q2-q1
M164T145	164.09382	144.6910000	diff	1-deoxynojirimycin	[M+H]+	0.998606277044619		C16843	Organoheterocyclic compounds	Piperidines		3.88274e+09	1.10331e+09	2.22559e+09	1.91699e+09	1.95405e+09	3.23396e+09	1.11861e+09	1.8642e+09	1.80903e+09	1.92696e+09	1.90396e+09	1.79718e+09	8.4329e+08	8.37433e+08	8.05016e+08	8.20352e+08	7.948e+08	8.18898e+08	2.38611e+09	1.73666e+09	8.19965e+08	0.00165628346644069	q2-q0;q2-q1
M510T328	510.36594	327.8840000	diff	1-heptadecanoyl-sn-glycero-3-phosphocholine	[M+H]+	0.941529516	HMDB0012108		Lipids and lipid-like molecules	Glycerophospholipids	Glycerophosphocholines	1.65585e+07	1.6101e+07	1.48511e+07	1.60993e+07	1.44722e+07	1.37911e+07	1.08538e+07	1.92025e+07	1.94678e+07	7.41283e+06	1.66068e+07	3.04167e+06	3.88396e+06	4.68091e+06	7.19609e+06	4.73131e+06	4.62497e+06	4.3928e+06	1.53122e+07	1.27642e+07	4.91834e+06	0.00115867952141987	q2-q0;q2-q1
M260T546	260.17708	545.6090000	diff	1-heptanone, 1-phenyl-2-(1-pyrrolidinyl)-	[M+H]+	0.853049695227942			Organic oxygen compounds	Organooxygen compounds	Carbonyl compounds	4.62331e+07	4.11739e+07	3.69398e+07	3.49873e+07	3.04209e+07	3.18958e+07	1.36745e+07	1.42433e+07	1.11038e+07	1.29924e+07	1.27198e+07	1.21773e+07	1.08572e+07	1.06705e+07	1.00177e+07	1.11632e+07	1.10563e+07	9.86643e+06	3.69418e+07	1.28185e+07	1.06052e+07	1.555117442745e-09	q1-q0;q2-q0
M759T285	758.58502	285.3690000	diff	1-hexadecanoyl-2-octadecadienoyl-sn-glycero-3-phosphocholine	[M+H]+	0.980129026527826			Lipids and lipid-like molecules	Glycerophospholipids	Glycerophosphocholines	8.6211e+08	7.45753e+08	6.30915e+08	6.20577e+08	6.16604e+08	5.61653e+08	1.12254e+09	9.14646e+08	9.25492e+08	9.28132e+08	8.82793e+08	1.05167e+09	2.99962e+08	3.00164e+08	3.52511e+08	3.00809e+08	3.14387e+08	3.01618e+08	6.72935e+08	9.70878e+08	3.11575e+08	4.05428792562357e-09	q1-q0;q2-q0;q2-q1
M397T592	397.26397	591.6070000	diff	1-hexadecyl lysophosphatidic acid	[M+H]+	0.911096270682006	HMDB0062325		Lipids and lipid-like molecules	Glycerophospholipids	Glycerophosphates	1.89375e+07	2.28655e+07	2.25802e+07	2.81198e+07	2.78444e+07	2.88464e+07	1.39831e+07	1.30273e+07	1.38064e+07	1.28744e+07	1.30368e+07	1.33268e+07	6.4209e+06	5.94457e+06	6.96979e+06	6.90876e+06	7.05122e+06	6.29071e+06	2.48656e+07	1.33425e+07	6.59766e+06	3.27081561127319e-09	q1-q0;q2-q0;q2-q1
M223T440	223.11595	439.7080000	diff	1-methyl-3-isobutylxanthine	[M+H]+	0.776034268088471		C13708	Organoheterocyclic compounds	Imidazopyrimidines	Purines and purine derivatives	1.50897e+07	1.31856e+07	1.30239e+07	1.17147e+07	1.1856e+07	1.12442e+07	1.1244e+07	1.23392e+07	1.15137e+07	1.01749e+07	1.11233e+07	1.15548e+07	8.58372e+06	9.72517e+06	8.8351e+06	9.41738e+06	8.93552e+06	7.8489e+06	1.26857e+07	1.1325e+07	8.89097e+06	2.73357295445353e-05	q2-q0;q2-q1
M191T49_2	191.14394	48.6325000	diff	1-methyl-4-benzylpiperazine	[M+H]+	0.730445020146279			Benzenoids	Benzene and substituted derivatives	Phenylmethylamines	3.21135e+07	2.9538e+07	2.5241e+07	1.45156e+07	2.5516e+07	3.0266e+07	1.97511e+07	1.82857e+07	1.70224e+07	1.88143e+07	1.78749e+07	1.86882e+07	2.02962e+07	2.1806e+07	1.93147e+07	1.95811e+07	1.96688e+07	2.10629e+07	2.61983e+07	1.84061e+07	2.02883e+07	0.00676597175365457	q1-q0;q2-q0
M282T442	282.12562	441.7100000	diff	1-methyladenosine	[M+H]+	0.999317987034983	HMDB0003331	C02494	Nucleosides, nucleotides, and analogues	Purine nucleosides		8.16541e+07	1.74217e+06	5.07666e+07	5.95589e+07	5.80761e+07	5.78669e+07	1.45154e+08	7.31571e+07	1.72913e+08	2.11415e+08	1.00729e+08	1.83983e+08	3.67325e+07	3.88236e+07	4.19973e+07	3.70814e+07	7.63148e+07	3.50765e+07	5.16108e+07	1.47892e+08	4.43377e+07	0.00017920773873924	q1-q0;q2-q1
M152T85	152.08268	84.5832000	diff	1-Methylhistidine	(M+H-H2O)+	0.9012	HMDB0000001/HMDB0000479	C01152	Organic acids and derivatives	Carboxylic acids and derivatives	Amino acids, peptides, and analogues	2.77434e+07	2.41508e+07	2.33903e+07	2.30024e+07	2.24907e+07	2.13911e+07	3.16967e+07	2.88629e+07	2.89939e+07	2.85839e+07	2.77087e+07	2.70855e+07	3.19065e+07	3.2338e+07	1.73015e+07	3.26567e+07	3.55722e+07	2.88731e+07	2.36948e+07	2.88219e+07	2.97747e+07	0.0429049286265047	q2-q0
M490T336	490.30028	336.0465000	diff	1-myristoyl-sn-glycero-3-phosphocholine	[M+Na]+	0.983618990389329	HMDB0010379		Lipids and lipid-like molecules	Glycerophospholipids	Glycerophosphocholines	1.18672e+07	1.03467e+07	1.02589e+07	9.50612e+06	9.20499e+06	9.72098e+06	1.06009e+07	1.10871e+07	9.18977e+06	8.02073e+06	9.59477e+06	9.28463e+06	5.40163e+06	5.6437e+06	5.20577e+06	4.99886e+06	234397	4.16177e+06	1.01508e+07	9.62964e+06	4.27436e+06	5.29539742125771e-06	q2-q0;q2-q1
M599T62	599.12098	61.7904000	diff	1-naphthalenesulfonic acid, 8-(phenylamino)-	[2M+H]+	0.974712512	HMDB0061854	C11326	Benzenoids	Naphthalenes	Naphthalene sulfonic acids and derivatives	1.62859e+07	1.48072e+07	1.30357e+07	1.44203e+07	1.33485e+07	1.52002e+07	1.98429e+06	2.49721e+06	2.50498e+06	2.18591e+06	1.4791e+06	1.6793e+06	1.46322e+07	2.05869e+07	2.4718e+07	2.5875e+07	3.19183e+07	3.5248e+07	1.45163e+07	2.05513e+06	2.54964e+07	6.06728609769449e-07	q1-q0;q2-q0;q2-q1
M173T392	173.07451	391.9125000	diff	1-naphthoic acid	[M+H]+	0.984874885591554		C14091	Benzenoids	Naphthalenes	Naphthalenecarboxylic acids and derivatives	1.71143e+07	1.64626e+07	1.47265e+07	1.41994e+07	1.4561e+07	1.41609e+07	2.0127e+07	1.93652e+07	1.76866e+07	1.63744e+07	7.66769e+06	2.15534e+07	2.69794e+07	2.34533e+07	2.52679e+07	2.47669e+07	2.35272e+07	2.44776e+07	1.52041e+07	1.71291e+07	2.47454e+07	0.00017231904647886	q2-q0;q2-q1
M550T237	550.38293	237.2040000	diff	1-O-(cis-9-Octadecenyl)-2-O-acetyl-sn-glycero-3-phosphocholine	M+	0.9179						1.68744e+06	879907	1.4619e+06	1.1172e+06	1.47169e+06	1.81731e+06	569284	613871	422711	792560	707734	923810	1.8127e+06	2.20416e+06	2.28134e+06	1.09929e+06	2.13292e+06	3.70456e+06	1.40591e+06	671662	2.20583e+06	0.000765425276367487	q2-q1
M632T51	632.42457	50.7132000	diff	1-o-hexadecyl-2-deoxy-2-thio-r-(heptanoyl)-sn-glyceryl-3-phosphocholine	[M+Na]+	0.796425428			Organic nitrogen compounds	Organonitrogen compounds	Quaternary ammonium salts	1.66758e+07	1.48489e+07	1.6853e+07	1.99147e+07	1.38883e+07	1.35473e+07	1.19116e+07	1.56091e+07	1.22492e+07	1.17448e+07	1.38461e+07	1.38406e+07	5.12958e+07	4.7663e+07	5.37367e+07	3.55056e+07	2.93587e+07	4.09776e+07	1.59547e+07	1.32002e+07	4.30896e+07	2.33727362961888e-07	q2-q0;q2-q1
M550T319	550.39788	319.4920000	diff	1-o-hexadecyl-2-o-(2e-butenoyl)-sn-glyceryl-3-phosphocholine	[M+H]+	0.862657391			Lipids and lipid-like molecules	Glycerophospholipids	Glycerophosphocholines	3.40326e+07	3.1628e+07	3.10953e+07	2.45292e+07	2.31725e+07	2.81011e+07	1.62256e+07	1.52179e+07	1.52654e+07	1.22318e+07	7.63963e+06	6.81083e+06	3.24646e+06	1.85368e+07	1.89379e+07	2.17499e+07	3.32927e+06	1.88632e+07	2.87598e+07	1.22319e+07	1.41106e+07	0.000396992157468159	q1-q0;q2-q0
M793T302	792.59129	301.8645000	diff	1-o-hexadecyl-2-o-(4z,7z,10z,13z,16z,19z-docosahexaenoyl)-sn-glyceryl-3-phosphorylcholine	[M+H]+	0.964957678	HMDB0013409		Lipids and lipid-like molecules	Glycerophospholipids	Glycerophosphocholines	2.00893e+07	1.75958e+07	1.58042e+07	1.45789e+07	1.25955e+07	1.39521e+07	4.81302e+07	4.88908e+07	3.9689e+07	4.17646e+07	4.95895e+07	4.13544e+07	2.32836e+07	2.39968e+07	2.30772e+07	2.08724e+07	1.92492e+07	2.00092e+07	1.57693e+07	4.49031e+07	2.17481e+07	2.14471926719375e-10	q1-q0;q2-q0;q2-q1
M546T93	546.38699	92.7579000	diff	1-o-octadecyl-2-o-methyl-sn-glyceryl-3-phosphorylcholine	[M+Na]+	0.743292174			Lipids and lipid-like molecules	Glycerophospholipids	Glycerophosphocholines	5.25259e+07	9.1241e+07	8.58888e+07	1.12075e+08	1.06278e+08	1.02585e+08	5.02e+07	6.37625e+07	6.59519e+07	7.13322e+07	5.90313e+07	5.97153e+07	1.59468e+08	1.99099e+08	1.56461e+08	1.69458e+08	8.44029e+07	1.50993e+08	9.17656e+07	6.16655e+07	1.53313e+08	5.5790165437735e-05	q2-q0;q2-q1
M532T79	532.37141	78.9819000	diff	1-o-octadecyl-sn-glyceryl-3-phosphorylcholine	[M+Na]+	0.749377582840603	HMDB0011149		Lipids and lipid-like molecules	Glycerophospholipids	Glycerophosphocholines	4.12886e+08	3.34097e+08	3.76451e+08	2.92099e+08	2.54889e+08	2.79764e+08	2.62176e+08	2.3644e+08	2.64983e+08	2.80223e+08	2.7511e+08	2.53938e+08	3.8623e+08	3.76914e+08	3.98094e+08	3.42409e+08	3.67498e+08	3.70357e+08	3.25031e+08	2.62145e+08	3.73584e+08	0.000519996303717336	q1-q0;q2-q1
M184T619	184.08035	619.0960000	diff	1-o-octyl-2-o-(n-methylcarbamoyl)-sn-glyceryl-3-phosphorylcholine	[M+H-C13H25O3N]+	0.94573983028258			Lipids and lipid-like molecules	Glycerophospholipids	Glycerophosphocholines	1.20769e+07	1.06793e+07	8.01913e+06	9.81368e+06	9.57871e+06	8.45917e+06	5.70384e+06	6.02496e+06	5.86086e+06	5.9954e+06	5.87618e+06	5.93586e+06	2.74476e+06	8.3459e+06	5.95421e+06	5.14749e+06	6.87002e+06	4.85929e+06	9.77114e+06	5.89952e+06	5.65361e+06	0.000165883661448188	q1-q0;q2-q0
M425T43	425.30693	43.4328500	diff	1-octadecyl lysophosphatidic acid	[M+H]+	0.727397133	HMDB0011144		Lipids and lipid-like molecules	Glycerophospholipids	Glycerophosphates	8.36021e+07	7.79432e+07	6.90341e+07	5.49657e+07	6.35866e+07	6.81159e+07	1.0166e+08	9.44204e+07	9.30876e+07	9.08203e+07	9.06794e+07	8.93812e+07	2.82145e+06	2.62224e+06	2.67376e+06	2.93146e+06	2.67304e+06	2.80064e+06	6.95413e+07	9.33414e+07	2.75377e+06	4.87084535119517e-13	q1-q0;q2-q0;q2-q1
M511T281	511.30511	280.9880000	diff	1-oleoyl-2-hydroxy-sn-glycero-3-phospho-(1'-rac-glycerol)	[M+H]+	0.939675494			Lipids and lipid-like molecules	Glycerophospholipids	Glycerophosphoglycerols	5.97862e+07	5.33663e+07	4.29784e+07	4.58511e+07	4.21678e+07	4.12179e+07	1.53063e+07	1.3834e+07	1.37045e+07	1.35968e+07	1.38556e+07	1.33417e+07	1.12718e+07	3.54568e+06	3.57467e+06	4.52654e+06	9.4323e+06	5.03617e+06	4.75613e+07	1.39398e+07	6.23119e+06	3.26298009770408e-10	q1-q0;q2-q0;q2-q1
M339T212	339.29071	211.7550000	diff	1-oleoyl-2-palmitoyl-rac-glycerol	[M+H-C16H32O2]+	0.979311859799967			Lipids and lipid-like molecules	Glycerolipids	Diradylglycerols	4.40271e+09	3.95346e+09	4.01554e+09	3.50205e+09	4.23788e+09	3.07003e+09	8.51506e+08	1.22794e+09	8.02391e+08	7.79365e+08	8.07247e+08	8.27359e+08	4.05042e+08	1.3499e+08	1.2974e+08	1.24889e+08	3.75748e+08	1.30673e+08	3.86361e+09	8.82634e+08	2.16847e+08	5.12798318038093e-12	q1-q0;q2-q0;q2-q1
M544T322	544.34637	322.4365000	diff	1-oleoyl-sn-glycero-3-phosphocholine	[M+Na]+	0.852951690599758	HMDB0002815		Lipids and lipid-like molecules	Glycerophospholipids	Glycerophosphocholines	6.09477e+07	3.97599e+07	3.7373e+07	3.81584e+07	3.82924e+07	3.31363e+07	2.25392e+07	2.30172e+07	2.03945e+07	2.06042e+07	2.23171e+07	2.05982e+07	1.15767e+07	1.75919e+07	1.89806e+07	1.54824e+07	1.18787e+07	1.55572e+07	4.12779e+07	2.15784e+07	1.51779e+07	4.88103498588181e-06	q1-q0;q2-q0
M807T318	806.57103	317.8900000	diff	1-palmitoyl-2-docosahexaenoyl-sn-glycero-3-phosphocholine	[M+H]+	0.956557577	HMDB0007991		Lipids and lipid-like molecules	Glycerophospholipids	Glycerophosphocholines	7.89697e+06	6.04934e+06	6.26035e+06	6.02787e+06	4.97565e+06	4.82731e+06	9.19798e+06	4.0092e+06	8.83782e+06	9.17602e+06	8.95209e+06	3.48079e+06	1.93707e+06	2.09534e+06	367506	2.79215e+06	1.97173e+06	669277	6.00625e+06	7.27565e+06	1.63884e+06	0.000168515140844828	q2-q0;q2-q1
M616T44	615.50096	43.8227000	diff	1-palmitoyl-2-linoleoyl-rac-glycerol	[M+Na]+	0.889139226			Lipids and lipid-like molecules	Fatty Acyls	Lineolic acids and derivatives	1.39573e+09	1.20472e+09	1.03879e+09	9.1234e+08	1.03709e+09	1.05815e+09	1.87048e+09	1.85747e+09	1.87856e+09	1.85582e+09	1.71991e+09	1.7649e+09	8.90414e+08	9.18612e+08	9.21066e+08	8.67935e+08	8.7605e+08	8.61028e+08	1.1078e+09	1.82452e+09	8.89184e+08	3.63615369839716e-10	q1-q0;q2-q0;q2-q1
M618T65_1	617.51665	64.9512000	diff	1-palmitoyl-2-oleoyl-sn-glycerol	[M+Na]+	0.942885898602946	HMDB0007102		Lipids and lipid-like molecules	Glycerolipids	Diradylglycerols	2.02101e+08	1.96402e+08	1.60471e+08	1.81615e+08	1.49368e+08	1.54836e+08	3.61085e+08	2.83707e+08	2.62817e+08	3.5186e+08	3.70541e+08	2.50106e+08	2.01395e+08	1.97173e+08	2.05797e+08	2.35621e+08	1.85344e+08	2.03203e+08	1.74132e+08	3.13353e+08	2.04756e+08	1.27050433207904e-05	q1-q0;q2-q1
M496T332_3	496.34941	331.8710000	diff	1-palmitoyl-sn-glycero-3-phosphocholine	[M+H]+	0.967202106073234	HMDB0010382		Lipids and lipid-like molecules	Glycerophospholipids	Glycerophosphocholines	6.97404e+09	7.24117e+09	5.99181e+09	4.83955e+09	7.01086e+09	5.61262e+09	8.92856e+09	7.58726e+09	7.53294e+09	7.72009e+09	7.33807e+09	7.15012e+09	2.74674e+09	2.58707e+09	2.77753e+09	2.74883e+09	2.55047e+09	3.04589e+09	6.27834e+09	7.70951e+09	2.74276e+09	5.14121967494856e-09	q1-q0;q2-q0;q2-q1
M313T46	313.27495	46.4040000	diff	1-palmitoylglycerol	[M+H-H2O]+	0.983772782435529			Lipids and lipid-like molecules	Glycerolipids	Monoradylglycerols	2.47035e+08	1.55126e+08	2.12068e+08	1.37404e+08	1.37537e+08	1.28468e+08	1.80182e+08	1.05756e+08	1.03883e+08	1.65437e+08	1.69948e+08	1.00586e+08	4.65948e+07	4.68453e+07	4.15531e+07	4.43952e+07	1.12406e+08	4.4631e+07	1.69606e+08	1.37632e+08	5.60708e+07	0.000433420447648889	q2-q0;q2-q1
M482T334	482.33395	333.5940000	diff	1-pentadecanoyl-sn-glycero-3-phosphocholine	[M+H]+	0.948903112949863	HMDB0010381		Lipids and lipid-like molecules	Glycerophospholipids	Glycerophosphocholines	4.85804e+07	3.69552e+07	3.49979e+07	2.78218e+07	2.67417e+07	2.76221e+07	5.40422e+07	5.16678e+07	5.07546e+07	4.25739e+07	4.38227e+07	4.54965e+07	1.35408e+07	1.44384e+07	2.27253e+07	1.33372e+07	8.41588e+06	2.17758e+07	3.37865e+07	4.80596e+07	1.57056e+07	1.24744235880101e-06	q1-q0;q2-q0;q2-q1
M266T571	266.16912	571.0840000	diff	1-pentanone, 1-(3,4-dimethoxyphenyl)-2-(ethylamino)-	[M+H]+	0.870128437389218			Organic oxygen compounds	Organooxygen compounds	Carbonyl compounds	2.32851e+07	2.14298e+07	2.03221e+07	1.90181e+07	1.74197e+07	1.68938e+07	4.05484e+07	4.28988e+07	4.37894e+07	4.05403e+07	4.09902e+07	4.26136e+07	1.1437e+07	1.07824e+07	1.08527e+07	1.09991e+07	1.05669e+07	1.16116e+07	1.97281e+07	4.18968e+07	1.10416e+07	7.34772728704772e-15	q1-q0;q2-q0;q2-q1
M363T65	363.14663	65.3069000	diff	1-piperidinecarboxamide, n-3-pyridinyl-4-[[3-[[5-(trifluoromethyl)-2-pyridinyl]oxy]phenyl]methyl]-	[M+H-C5H6N2]+	0.988953260332542			Organoheterocyclic compounds	Piperidines	Benzylpiperidines	1.52034e+08	1.27608e+08	1.24139e+08	9.89862e+07	9.78481e+07	1.2215e+08	8.09798e+07	7.45031e+07	7.47443e+07	7.55638e+07	8.01531e+07	8.18915e+07	4.42277e+07	4.35006e+07	3.91714e+07	3.98735e+07	3.96767e+07	3.68256e+07	1.20461e+08	7.79726e+07	4.05459e+07	3.18080467457752e-08	q1-q0;q2-q0;q2-q1
M324T379	324.24575	378.9290000	diff	1-pyrrolidineheptanoic acid, 2-(3-hydroxyoctyl)-5-oxo-	[M+H-H2O]+	0.949852914			Lipids and lipid-like molecules	Fatty Acyls	Fatty acids and conjugates	4.11806e+06	3.54463e+06	3.77778e+06	3.44599e+06	3.37989e+06	2.94413e+06	3.56082e+06	4.07299e+06	3.78611e+06	3.78739e+06	3.11766e+06	3.5764e+06	2.00628e+06	172496	2.03224e+06	1.67595e+06	1.8865e+06	1.69073e+06	3.53508e+06	3.65023e+06	1.57737e+06	3.63027492528096e-06	q2-q0;q2-q1
M524T328	524.38060	328.1760000	diff	1-stearoyl-2-hydroxy-sn-glycero-3-phosphocholine	[M+H]+	0.952738950729865	HMDB0010384	C04230	Lipids and lipid-like molecules	Glycerophospholipids	Glycerophosphocholines	3.28924e+08	3.29938e+08	3.09139e+08	2.61328e+08	2.39707e+08	2.34415e+08	2.47146e+08	2.24922e+08	1.87352e+08	2.04772e+08	1.88149e+08	2.15945e+08	3.66519e+07	488731	702296	4.4411e+07	4.46377e+07	3.95263e+07	2.83908e+08	2.11381e+08	2.77363e+07	1.28017960356984e-09	q1-q0;q2-q0;q2-q1
M964T301	963.62162	300.9705000	diff	1-stearoyl-2-hydroxy-sn-glycero-3-phosphoethanolamine	[2M+H]+	0.917206865	HMDB0011130		Lipids and lipid-like molecules	Glycerophospholipids	Glycerophosphoethanolamines	1.67802e+07	3.53602e+06	1.36536e+07	1.23105e+07	3.10145e+06	1.17896e+07	2.05103e+07	1.97331e+07	1.89573e+07	1.9374e+07	2.04432e+07	1.62284e+07	2.43446e+07	2.16947e+06	2.27172e+07	2.46867e+07	2.20832e+07	2.59759e+07	1.01952e+07	1.92077e+07	2.03295e+07	0.0240176376497223	q2-q0
M341T214_2	341.30758	214.0120000	diff	1-stearoyl-rac-glycerol	[M+H-H2O]+	0.980388032927132			Lipids and lipid-like molecules	Glycerolipids	Monoradylglycerols	3.10689e+07	2.46267e+07	2.31843e+07	2.16512e+07	2.50379e+07	2.81418e+07	8.68409e+06	7.00203e+06	7.81297e+06	6.90188e+06	7.99031e+06	2.19662e+06	1.25131e+06	933206	1.58418e+06	850213	1.26465e+06	1.25944e+06	2.56185e+07	6.76465e+06	1.1905e+06	4.89346125299966e-11	q1-q0;q2-q0;q2-q1
M113T385	113.05655	385.4600000	diff	1,2-cyclohexanedione	[M+H]+	0.99386244545896	HMDB0031344	C10823	Organic oxygen compounds	Organooxygen compounds	Carbonyl compounds	1.39221e+07	1.32497e+07	1.1267e+07	1.12079e+07	1.02845e+07	1.10551e+07	2.00283e+07	1.97042e+07	1.93813e+07	1.90621e+07	2.01518e+07	2.00554e+07	4.55493e+06	6.21517e+06	4.69731e+06	4.5828e+06	4.1006e+06	5.9018e+06	1.1831e+07	1.97305e+07	5.00877e+06	3.58430190831624e-13	q1-q0;q2-q0;q2-q1
M674T299	674.45260	299.3625000	diff	1,2-di-(9z-tetradecenoyl)-sn-glycero-3-phosphocholine	[M+H]+	0.919803038	HMDB0007900		Lipids and lipid-like molecules	Glycerophospholipids	Glycerophosphocholines	2.40487e+06	2.23913e+06	2.22411e+06	1.82099e+06	1.77699e+06	1.72412e+06	4.02203e+06	3.40768e+06	3.74981e+06	3.695e+06	3.54179e+06	2.9191e+06	1.03928e+06	1.18108e+06	1.79374e+06	1.37215e+06	1.36475e+06	1.06949e+06	2.0317e+06	3.5559e+06	1.30341e+06	1.12627174692901e-08	q1-q0;q2-q0;q2-q1
M779T285_2	778.55427	285.4970000	diff	1,2-di-(9z,12z,15z-octadecatrienoyl)-sn-glycero-3-phosphocholine	[M+H]+	0.971817984	HMDB0008206		Lipids and lipid-like molecules	Glycerophospholipids	Glycerophosphocholines	1.25535e+08	4.67074e+07	9.62467e+07	4.6731e+07	3.42185e+07	8.25368e+07	2.3761e+07	1.86282e+07	2.0149e+07	2.03228e+07	1.78391e+07	2.16429e+07	1.49368e+07	1.44371e+07	1.81002e+07	1.47083e+07	1.41908e+07	1.52457e+07	7.19959e+07	2.03905e+07	1.52698e+07	0.000363973548325286	q1-q0;q2-q0
M72T443_2	72.08282	442.6865000	diff	1,2-diamino-2-methylpropane	[M+H-NH3]+	0.996549323			Organic nitrogen compounds	Organonitrogen compounds	Amines	2.23751e+09	2.12155e+09	2.22997e+09	2.12854e+09	2.05412e+09	2.08645e+09	1.15753e+09	1.00634e+09	1.01893e+09	9.81638e+08	9.65682e+08	1.1077e+09	4.42507e+08	4.24878e+08	4.09968e+08	4.09733e+08	3.81288e+08	4.11593e+08	2.14302e+09	1.03964e+09	4.13328e+08	3.48467670952458e-17	q1-q0;q2-q0;q2-q1
M831T319	830.57129	318.5890000	diff	1,2-diarachidonoyl-sn-glycero-3-phosphocholine	[M+H]+	0.899625299	HMDB0008443		Lipids and lipid-like molecules	Glycerophospholipids	Glycerophosphocholines	6.55904e+06	3.6861e+06	4.23695e+06	3.95806e+06	3.63869e+06	3.02226e+06	8.81578e+06	7.4465e+06	1.0976e+07	7.81227e+06	9.81205e+06	1.01997e+07	2.10427e+06	2.16709e+06	397661	3.86706e+06	2.71326e+06	3.24732e+06	4.18352e+06	9.17705e+06	2.41611e+06	4.34411254135168e-07	q1-q0;q2-q1
M592T44_1	591.50091	43.8983000	diff	1,2-dihexadecanoyl-sn-glycerol	[M+Na]+	0.758811643			Lipids and lipid-like molecules	Glycerolipids	Diradylglycerols	1.72514e+08	1.49943e+08	1.24224e+08	1.09421e+08	1.30266e+08	1.21477e+08	1.72126e+08	1.68459e+08	1.70767e+08	1.71834e+08	1.63857e+08	1.62825e+08	8.23149e+07	8.10812e+07	7.96706e+07	7.84204e+07	8.06977e+07	7.72276e+07	1.34641e+08	1.68311e+08	7.99021e+07	3.59516000099684e-08	q1-q0;q2-q0;q2-q1
M351T248	351.25425	247.9680000	diff	1,2-dihydroxyheptadec-16-en-4-yl acetate	[M+Na]+	0.909036936621369	HMDB0031045		Lipids and lipid-like molecules	Fatty Acyls	Fatty alcohols	6.63612e+07	7.28363e+07	5.41488e+07	5.97748e+07	3.47925e+07	4.7652e+07	4.12791e+07	3.61826e+07	2.11289e+07	2.07903e+07	2.25382e+07	2.29294e+07	1.12316e+07	9.12038e+06	7.59387e+06	8.95099e+06	1.06422e+07	9.21911e+06	5.59276e+07	2.74747e+07	9.4597e+06	1.56796405614718e-06	q1-q0;q2-q0;q2-q1
M581T708	581.33994	708.1930000	diff	1,2-dilauroyl-sn-glycero-3-phosphate	[M-H+2Na]+	0.914044159			Lipids and lipid-like molecules	Glycerophospholipids	Glycerophosphates	4.38563e+07	8.98439e+07	8.05933e+07	7.35359e+07	7.42377e+07	1.77036e+08	2.59801e+07	1.81289e+07	5.69038e+07	7.68749e+06	5.18403e+07	2.91629e+07	2.50036e+07	2.42222e+07	7.55971e+07	2.18553e+07	3.13151e+07	1.24541e+07	8.98506e+07	3.16172e+07	3.17412e+07	0.007385807367557	q1-q0;q2-q0
M741T287_2	740.53795	286.9020000	diff	1,2-dilinoleoyl-sn-glycero-3-phosphoethanolamine	[M+H]+	0.822512895300603	HMDB0009093		Lipids and lipid-like molecules	Glycerophospholipids	Glycerophosphoethanolamines	4.5697e+07	4.19118e+07	3.07409e+07	3.20999e+07	3.17387e+07	2.98929e+07	4.89016e+07	4.31019e+07	4.24406e+07	4.4759e+07	3.97644e+07	4.68508e+07	1.82874e+07	1.7277e+07	2.01316e+07	1.75919e+07	2.01369e+07	1.71005e+07	3.53468e+07	4.4303e+07	1.84209e+07	1.39411085608312e-07	q1-q0;q2-q0;q2-q1
M600T65	599.50606	64.9512000	diff	1,2-dilinoleoylglycerol	[M+H-H2O]+	0.903003884			Lipids and lipid-like molecules	Fatty Acyls	Lineolic acids and derivatives	6.69955e+07	6.29364e+07	5.19879e+07	6.03119e+07	5.04912e+07	5.10968e+07	1.11281e+08	8.98e+07	8.3841e+07	1.11448e+08	1.19212e+08	8.12868e+07	6.00554e+07	6.13261e+07	6.53618e+07	7.16064e+07	5.68338e+07	6.14931e+07	5.73033e+07	9.94782e+07	6.27794e+07	9.570017999359e-06	q1-q0;q2-q1
M97T265	97.07749	265.0120000	diff	1,2-dimethylimidazole	[M+H]+	0.993568727155192			Organoheterocyclic compounds	Azoles	Imidazoles	2.64584e+07	3.93503e+07	2.80063e+07	2.45173e+07	2.24723e+07	2.79542e+07	3.05964e+07	3.04675e+07	2.93639e+07	2.92982e+07	4.00573e+07	3.00973e+07	9.51414e+06	5.96636e+06	5.36549e+06	5.98759e+06	8.73851e+06	1.73991e+06	2.81265e+07	3.16468e+07	6.21867e+06	9.49098831776061e-08	q2-q0;q2-q1
M809T312	808.58705	311.5340000	diff	1,2-dioleoyl-sn-glycero-3-phosphatidylcholine	[M+Na]+	0.833482449	HMDB0062690		Lipids and lipid-like molecules	Glycerophospholipids	Glycerophosphocholines	4.59954e+07	1.60286e+07	3.12767e+07	6.40215e+06	8.05177e+06	2.811e+07	8.16928e+07	6.46673e+07	7.36371e+07	6.99046e+07	6.55369e+07	6.23595e+07	2.34149e+07	2.44327e+07	3.25083e+07	3.5295e+07	2.42141e+07	2.81625e+07	2.26441e+07	6.9633e+07	2.80046e+07	1.24231697214294e-06	q1-q0;q2-q1
M731T287_2	730.55331	286.9365000	diff	1,2-dipalmitoleoyl-sn-glycero-3-phosphocholine	[M+H]+	0.94577489	HMDB0008002		Lipids and lipid-like molecules	Glycerophospholipids	Glycerophosphocholines	5.82604e+07	3.9915e+07	3.84291e+07	4.06376e+07	3.49019e+07	3.8559e+07	6.96159e+07	6.16098e+07	6.0226e+07	6.25747e+07	6.00375e+07	6.61303e+07	3.81889e+07	3.67251e+07	4.61487e+07	3.94101e+07	4.40402e+07	3.902e+07	4.17838e+07	6.33657e+07	4.05888e+07	5.12545756557525e-06	q1-q0;q2-q1
M95T48	95.08640	48.4104000	diff	1,2,3,6-tetrahydrobenzylalcohol	[M+H-H2O]+	0.977176806904892			Organic oxygen compounds	Organooxygen compounds	Alcohols and polyols	1.47328e+08	1.36647e+08	1.42302e+08	1.27124e+08	1.39966e+08	1.21683e+08	1.22728e+08	1.26597e+08	1.1665e+08	1.1286e+08	1.24182e+08	1.19794e+08	6.58274e+07	6.64848e+07	8.39886e+07	6.52986e+07	6.53381e+07	6.47867e+07	1.35842e+08	1.20468e+08	6.86207e+07	4.05865323963896e-10	q1-q0;q2-q0;q2-q1
M363T342	363.30764	342.0035000	diff	1,24-dihydroxyvitamin d3	[M+H-3H2O]+	0.785794345953436		C12919	Lipids and lipid-like molecules	Steroids and steroid derivatives	Vitamin D and derivatives	8.08964e+06	7.01653e+06	1.78151e+07	6.30552e+06	5.22634e+06	5.71792e+06	1.13013e+06	3.10056e+06	336166	3.46594e+06	2.39965e+06	202145	3.07592e+06	4.01837e+06	2.28046e+06	3.30126e+06	2.5059e+06	2.36591e+06	8.36184e+06	1.77243e+06	2.92464e+06	0.00276373890747474	q1-q0;q2-q0
M75T403	75.10182	402.7460000	diff	1,3-diaminopropane	[M+H]+	0.959933029379566	HMDB0000002	C00986	Organic nitrogen compounds	Organonitrogen compounds	Amines	1.17562e+07	1.10408e+07	1.17955e+07	1.12619e+07	9.71421e+06	1.05207e+07	2.358e+07	2.41184e+07	2.23493e+07	2.43974e+07	2.55426e+07	2.3093e+07	9.09361e+07	9.05651e+07	9.17993e+07	8.9875e+07	8.57129e+07	7.97405e+07	1.10149e+07	2.38468e+07	8.81048e+07	1.3374980449955e-17	q1-q0;q2-q0;q2-q1
M233T558	233.11811	558.1245000	diff	1,3-diaminopyrene	[M+H]+	0.819204356						4.45182e+07	3.92044e+07	3.46223e+07	3.29269e+07	3.01181e+07	2.75482e+07	1.03604e+07	9.47228e+06	9.34445e+06	8.85957e+06	9.09881e+06	9.61035e+06	6.05135e+06	6.02428e+06	6.97157e+06	6.14864e+06	6.44282e+06	6.0836e+06	3.4823e+07	9.45764e+06	6.28704e+06	8.7285353458072e-10	q1-q0;q2-q0
M225T372	225.17548	372.4455000	diff	1,3-dicyclohexylurea	[M+H]+	0.77662356517662			Organic acids and derivatives	Organic carbonic acids and derivatives	Ureas	2.62e+08	2.04052e+08	2.27123e+08	2.09223e+08	2.04463e+08	1.8887e+08	1.49717e+08	1.51452e+08	1.39029e+08	1.3871e+08	1.45748e+08	1.3532e+08	7.08568e+07	6.96864e+07	6.8363e+07	6.7008e+07	6.58651e+07	6.77673e+07	2.15955e+08	1.43329e+08	6.82578e+07	2.08125712263184e-10	q1-q0;q2-q0;q2-q1
M388T416	388.23705	415.8000000	diff	1,3-propanediol, 2-amino-2-[2-(4-octylphenyl)ethyl]-, 1-(dihydrogen phosphate)	[M+H]+	0.906006964228569			Organic acids and derivatives	Organic phosphoric acids and derivatives	Phosphate esters	1.12395e+07	1.20958e+07	7.77672e+06	9.34698e+06	7.37514e+06	9.08611e+06	8.68629e+06	8.84638e+06	8.21607e+06	8.69059e+06	8.61792e+06	6.45473e+06	4.11437e+06	1.83777e+06	2.62582e+06	2.42721e+06	2.49056e+06	3.27822e+06	9.4867e+06	8.252e+06	2.79566e+06	3.86604471185325e-07	q2-q0;q2-q1
M474T558_1	474.23192	557.6170000	diff	1,3-propanediol, 2-amino-2-[2-[4-[[6-[(7-nitro-2,1,3-benzoxadiazol-4-yl)amino]hexyl]oxy]phenyl]ethyl]-	[M+H]+	0.960099261518744						4.0364e+07	3.40469e+07	2.69333e+07	2.91363e+07	2.52868e+07	369457	1.33984e+07	1.15622e+07	1.07619e+07	1.10594e+07	1.04489e+07	1.13281e+07	4.33071e+06	4.5362e+06	5.36809e+06	4.3717e+06	5.12824e+06	5.20755e+06	2.60228e+07	1.14265e+07	4.82375e+06	0.0010578242587234	q1-q0;q2-q0
M185T534_2	185.16879	534.4870000	diff	1,4'-bipiperidin-3-ol	[M+H]+	0.817763463			Organoheterocyclic compounds	Piperidines	Aminopiperidines	9.60401e+07	7.93036e+07	7.8394e+07	5.03305e+07	7.08867e+07	6.91736e+07	1.38874e+07	3.05842e+07	2.94447e+07	1.37216e+07	2.88469e+07	2.97516e+07	9.32605e+06	8.51431e+06	8.06475e+06	7.99142e+06	6.69444e+06	1.18605e+07	7.40214e+07	2.43727e+07	8.74191e+06	2.30599366740855e-08	q1-q0;q2-q0;q2-q1
M81T49	81.07074	48.6068500	diff	1,5-hexadien-3-ol	[M+H-H2O]+	0.974066094			Organic oxygen compounds	Organooxygen compounds	Alcohols and polyols	9.04968e+07	8.81819e+07	9.09426e+07	8.63836e+07	8.64206e+07	8.76617e+07	6.78609e+07	4.02611e+07	4.28788e+07	4.27617e+07	3.74495e+07	4.79632e+07	4.06467e+07	3.96381e+07	4.32638e+07	3.86717e+07	4.17206e+07	4.25597e+07	8.83479e+07	4.65292e+07	4.10834e+07	3.30245712366098e-09	q1-q0;q2-q0
M158T476	158.08455	475.5365000	diff	1'-naphthoyl-2-methylindole	[M+H-C10H8]+	0.905028987452618			Organoheterocyclic compounds	Indoles and derivatives	Naphthoylindoles	5.66909e+07	5.7041e+07	4.8501e+07	4.92378e+07	4.48394e+07	4.23181e+07	4.27137e+07	4.17277e+07	4.15231e+07	4.09419e+07	4.11819e+07	4.36667e+07	3.39747e+07	3.91408e+07	3.84048e+07	3.59655e+07	3.94197e+07	3.80053e+07	4.97714e+07	4.19592e+07	3.74851e+07	0.000159511190977372	q1-q0;q2-q0
M347T571	347.21577	570.7610000	diff	11-Deoxycortisol	[M+H]+	0.918082465820379	HMDB0000015	C05488	Lipids and lipid-like molecules	Steroids and steroid derivatives	Hydroxysteroids	2.06203e+07	1.73903e+07	2.11787e+07	1.5518e+07	1.4175e+07	1.25615e+07	5.5295e+06	5.9061e+06	1.27249e+07	5.31556e+06	5.34799e+06	5.62225e+06	3.08299e+06	2.90489e+06	3.39289e+06	3.23029e+06	2.99229e+06	3.08263e+06	1.69073e+07	6.74105e+06	3.11433e+06	5.0843439989962e-07	q1-q0;q2-q0
M497T353	497.32100	353.3835000	diff	11-ketofusidic acid	[M+H-H2O]+	0.918162893			Lipids and lipid-like molecules	Steroids and steroid derivatives	Steroid esters	1.07915e+07	9.54595e+06	8.03182e+06	7.75864e+06	8.8438e+06	6.48291e+06	2.97645e+06	3.13449e+06	3.24269e+06	2.53054e+06	2.96137e+06	2.27907e+06	859794	846009	969971	1.36749e+06	421804	1.33955e+06	8.57576e+06	2.8541e+06	967436	9.43006564740835e-10	q1-q0;q2-q0;q2-q1
M307T51_2	307.26430	50.8187000	diff	11,14,17-eicosatrienoic acid, (z,z,z)-	[M+H]+	0.987925141914979	HMDB0060039	C16522	Lipids and lipid-like molecules	Fatty Acyls	Fatty acids and conjugates	7.72539e+07	7.16386e+07	7.01577e+07	9.45829e+07	6.20616e+07	6.94121e+07	8.34729e+07	1.00595e+08	9.68183e+07	7.08901e+07	7.93709e+07	9.8611e+07	4.15647e+07	5.20408e+07	5.03925e+07	3.02781e+07	2.92392e+07	3.89641e+07	7.41845e+07	8.8293e+07	4.04132e+07	5.79876856703957e-06	q2-q0;q2-q1
M295T295	295.23260	294.7790000	diff	13-keto-9z,11e-octadecadienoic acid	[M+H]+	0.872275784807209	HMDB0004668		Lipids and lipid-like molecules	Fatty Acyls	Lineolic acids and derivatives	2.55728e+08	3.69403e+08	2.83129e+08	3.3298e+08	2.32671e+08	2.7113e+08	8.04188e+07	6.88324e+07	7.99513e+07	7.79918e+07	7.77924e+07	7.96815e+07	8.19152e+07	1.69613e+07	1.88666e+07	2.21286e+07	7.71228e+07	2.02508e+07	2.9084e+08	7.74447e+07	3.95409e+07	3.75525841094061e-09	q1-q0;q2-q0
M321T404_2	321.16237	403.7940000	diff	13,14-dihydro-15-ketotetranorprostaglandin e2	[M+Na]+	0.880071742893756			Organic oxygen compounds	Organooxygen compounds	Alcohols and polyols	7.10003e+07	6.31926e+07	6.03138e+07	5.90455e+07	5.68163e+07	5.76268e+07	5.30802e+07	5.28196e+07	4.91041e+07	4.49448e+07	4.82529e+07	4.62202e+07	1.36696e+06	1.79572e+06	3.65898e+06	4.67506e+06	5.15549e+06	3.75329e+06	6.13326e+07	4.90703e+07	3.40092e+06	8.17581710559194e-14	q1-q0;q2-q0;q2-q1
M284T280	284.33673	280.3160000	diff	15-deoxy-goyazensolide	[M+K]+	0.838719772			Organoheterocyclic compounds	Lactones	Gamma butyrolactones	4.84063e+07	4.24732e+07	3.43826e+07	3.67783e+07	3.21505e+07	3.06361e+07	2.53365e+07	2.28897e+07	2.16389e+07	2.25019e+07	2.12817e+07	2.18549e+07	1.41134e+07	1.23177e+07	1.78124e+06	6.33937e+06	1.27011e+07	1.444e+07	3.74712e+07	2.25839e+07	1.02822e+07	4.54802263805249e-07	q1-q0;q2-q0;q2-q1
M375T655	375.23420	655.3080000	diff	15-ketoprostaglandin f2.alpha.	[M+Na]+	0.949664311702995	HMDB0004240		Lipids and lipid-like molecules	Fatty Acyls	Eicosanoids	5.62843e+06	5.64658e+06	4.75611e+06	3.88037e+06	4.70679e+06	4.0563e+06	2.51281e+06	2.59314e+06	2.09511e+06	2.5383e+06	2.11542e+06	2.04354e+06	873080	849012	853296	859883	817455	595736	4.7791e+06	2.31638e+06	808077	8.89962251080032e-10	q1-q0;q2-q0;q2-q1
M301T535	301.19897	535.0430000	diff	15-oxo-5z,8z,11z,13e-eicosatetraenoic acid	[M+H-H2O]+	0.91954888646534	HMDB0010210	C04577	Lipids and lipid-like molecules	Fatty Acyls	Fatty acids and conjugates	1.49685e+07	8.93215e+06	1.33346e+07	9.22301e+06	1.07244e+07	1.1974e+07	7.06282e+06	6.57366e+06	6.36691e+06	6.27062e+06	6.73458e+06	6.5807e+06	4.32478e+06	4.15462e+06	3.40707e+06	3.40036e+06	4.12123e+06	3.85306e+06	1.15261e+07	6.59822e+06	3.87685e+06	3.78367654998153e-07	q1-q0;q2-q0;q2-q1
M444T351	444.28902	351.2720000	diff	16-phenoxytetranorprostaglandin f2.alpha. cyclopropyl methyl amide	[M+H]+	0.806525603782698			Lipids and lipid-like molecules	Fatty Acyls	Eicosanoids	1.15964e+07	1.00485e+07	9.44362e+06	9.84603e+06	1.07659e+07	9.83254e+06	1.50328e+07	1.4753e+07	1.4595e+07	1.57342e+07	1.56067e+07	1.39132e+07	1.53564e+07	1.62362e+07	1.59907e+07	1.54158e+07	1.49715e+07	1.54837e+07	1.02555e+07	1.49392e+07	1.55757e+07	6.77795777197595e-10	q1-q0;q2-q0
M297T377	297.23420	376.6210000	diff	17.alpha.-hydroxypregnenolone	[M+H-2H2O]+	0.978437841887168		C05138	Lipids and lipid-like molecules	Steroids and steroid derivatives	Pregnane steroids	1.53485e+07	1.3212e+07	1.34492e+07	1.26413e+07	9.74463e+06	9.75206e+06	1.00228e+07	7.50938e+06	9.87935e+06	7.61886e+06	8.58079e+06	1.23168e+07	3.60023e+06	4.35855e+06	3.99404e+06	4.1526e+06	3.58532e+06	4.17553e+06	1.23579e+07	9.32134e+06	3.97771e+06	1.14766698034902e-06	q1-q0;q2-q0;q2-q1
M239T362	239.19140	361.5345000	diff	17.beta.-nandrolone decanoate	[M+H-C10H22O3]+	0.863836223170635	HMDB0015694	C08154	Lipids and lipid-like molecules	Steroids and steroid derivatives	Steroid esters	1.3518e+07	1.25912e+07	1.4113e+07	1.05768e+07	1.09697e+07	8.88942e+06	2.2136e+07	2.08271e+07	2.05542e+07	2.12132e+07	2.26159e+07	2.2159e+07	1.80236e+06	1.75937e+06	2.00374e+06	1.85798e+06	2.25982e+06	2.55486e+06	1.17764e+07	2.15842e+07	2.03969e+06	1.896383339177e-13	q1-q0;q2-q0;q2-q1
M331T514_2	331.24036	513.5870000	diff	17alpha-hydroxyprogesterone	[M+H]+	0.857288775159729	HMDB0000374	C01176	Lipids and lipid-like molecules	Steroids and steroid derivatives	Pregnane steroids	2.21679e+07	1.79445e+07	1.78098e+07	1.80438e+07	1.76266e+07	1.48831e+07	5.24683e+06	3.76004e+06	4.2638e+06	3.44303e+06	3.64461e+06	3.82518e+06	2.04362e+06	1.38378e+06	1.49055e+06	1.14054e+06	1.6781e+06	1.65562e+06	1.80793e+07	4.03058e+06	1.56537e+06	4.16684018697013e-12	q1-q0;q2-q0;q2-q1
M303T536	303.17251	536.0410000	diff	19-hydroxyandrost-4-ene-3,17-dione	[M+H]+	0.98084728563061	HMDB0003955	C05290	Lipids and lipid-like molecules	Steroids and steroid derivatives	Androstane steroids	2.40678e+07	2.68479e+07	2.16192e+07	1.89955e+07	2.43045e+07	2.16111e+07	7.27841e+06	6.44971e+06	7.47472e+06	6.10548e+06	6.937e+06	6.75402e+06	4.23194e+06	3.65466e+06	3.64226e+06	3.84248e+06	4.01323e+06	3.79443e+06	2.29077e+07	6.83322e+06	3.86316e+06	3.83421836191221e-12	q1-q0;q2-q0;q2-q1
M553T64	553.42717	63.9766000	diff	19-noretiocholanolone	[2M+H]+	0.968902151809078	HMDB0005886		Lipids and lipid-like molecules	Steroids and steroid derivatives	Estrane steroids	1.27209e+07	2.9148e+07	2.22668e+07	4.01621e+07	3.82163e+07	2.21485e+07	4.43403e+06	1.95103e+06	2.94488e+06	3.03046e+06	3.47126e+06	5.55112e+06	2.52395e+06	3.11579e+06	2.6815e+06	3.18149e+06	2.29138e+06	2.03011e+06	2.74438e+07	3.5638e+06	2.63737e+06	4.10068827233123e-06	q1-q0;q2-q0
M85T22	85.04051	22.4014000	diff	1h-1,2,4-triazol-3-amine	[M+H]+	0.986577672		C11261	Organoheterocyclic compounds	Azoles	Triazoles	2.59664e+07	2.97695e+07	2.83116e+07	2.30472e+07	2.55559e+07	4.7483e+07	2.58718e+07	2.60763e+07	1.9376e+07	2.75525e+07	2.80948e+07	2.86243e+07	9.98749e+06	1.0115e+07	1.01261e+07	1.02201e+07	5.10652e+06	9.76906e+06	3.00223e+07	2.59326e+07	9.22071e+06	2.55940920541606e-05	q2-q0;q2-q1
M245T514	245.11594	513.7830000	diff	1h-benzimidazole-7-carboxamide, 2-[(2r)-2-methyl-2-pyrrolidinyl]-	[M+H]+	0.773558822515101						2.20318e+07	7.65011e+06	1.87079e+07	7.52322e+06	6.62647e+06	7.83382e+06	1.84029e+06	2.24487e+06	2.90084e+06	1.88182e+06	2.08425e+06	1.9832e+06	656731	586517	535839	391850	852996	584169	1.17289e+07	2.15588e+06	601350	0.000354674528479177	q1-q0;q2-q0
M393T241	393.15319	240.9690000	diff	1h-pyrano[3',4':6,7]indolizino[1,2-b]quinoline-3,14(4h,12h)-dione, 4,11-diethyl-4,9-dihydroxy-, (4s)-	[M+H]+	0.735825767899902	HMDB0060510	C11173				1.67625e+08	1.29481e+08	4.57895e+07	1.34749e+08	1.32908e+08	8.52244e+07	5.25454e+07	5.26622e+07	5.74134e+07	6.3854e+07	2.7676e+07	4.37266e+07	4.60718e+07	4.68149e+07	4.57254e+07	4.60129e+07	4.34037e+07	4.09364e+07	1.15963e+08	4.96463e+07	4.48275e+07	0.000375674003371211	q1-q0;q2-q0
M558T65	558.41692	64.7593000	diff	2-(21-amino-3,20-dihydroxydocosan-2-yl)oxy-6-(hydroxymethyl)oxane-3,4,5-triol	[M+Na]+	0.895025001			Lipids and lipid-like molecules	Fatty Acyls	Fatty acyl glycosides	1.04116e+08	9.77637e+07	8.85406e+07	8.43422e+07	7.48768e+07	7.68959e+07	2.03382e+07	2.69123e+07	2.44803e+07	3.11665e+06	3.25452e+06	2.83318e+07	1.94327e+07	1.98122e+07	1.76532e+07	1.72401e+07	1.95486e+07	1.52949e+07	8.77559e+07	1.7739e+07	1.81636e+07	1.22831148026787e-09	q1-q0;q2-q0
M151T52	151.12377	51.8235500	diff	2-adamantanone	[M+H]+	0.977909335831066			Organic oxygen compounds	Organooxygen compounds	Carbonyl compounds	6.08052e+07	6.29393e+07	5.88231e+07	5.76862e+07	6.00502e+07	5.72746e+07	1.86687e+07	1.81933e+07	8.97123e+06	8.72234e+06	8.60249e+06	8.35023e+06	1.49651e+07	1.50226e+07	1.44517e+07	1.39162e+07	1.11229e+07	1.42005e+07	5.95964e+07	1.1918e+07	1.39465e+07	8.46439577719434e-14	q1-q0;q2-q0
M120T369	120.08349	369.0545000	diff	2-Amino-1-phenylethanol	(M+H-H2O)+	0.8093	HMDB0001065	C02735	Organic nitrogen compounds	Organonitrogen compounds	Amines	1.22162e+08	1.42323e+08	1.50314e+08	1.36527e+08	1.33259e+08	1.30931e+08	4.08045e+07	4.28054e+07	4.39368e+07	4.20541e+07	4.5447e+07	4.2842e+07	1.53811e+07	1.56142e+07	1.59171e+07	1.52662e+07	1.44418e+07	1.42591e+07	1.35919e+08	4.29816e+07	1.51466e+07	9.9673295243145e-16	q1-q0;q2-q0;q2-q1
M88T163	88.07653	163.4355000	diff	2-amino-2-methyl-1,3-propanediol	[M+H-H2O]+	0.910969576646134		C11260	Organic nitrogen compounds	Organonitrogen compounds	Amines	2.40124e+08	2.04139e+08	1.82293e+08	1.91096e+08	1.94745e+08	1.82928e+08	4.25004e+07	4.60028e+07	4.20294e+07	5.25222e+07	5.52595e+07	5.30394e+07	2.65618e+07	2.64631e+07	2.73525e+07	2.66929e+07	3.68678e+07	2.53143e+07	1.99221e+08	4.85589e+07	2.82088e+07	7.49813292189622e-13	q1-q0;q2-q0;q2-q1
M162T539	162.07955	538.9355000	diff	2-aminoadipic acid	[M+H]+	0.994505261824291	HMDB0000510	C00956	Organic acids and derivatives	Carboxylic acids and derivatives	Amino acids, peptides, and analogues	1.35585e+08	1.28046e+08	1.15528e+08	1.07801e+08	1.06074e+08	1.03383e+08	6.40938e+07	6.24533e+07	5.95515e+07	5.8209e+07	5.80772e+07	6.05333e+07	2.24564e+07	2.19018e+07	2.2021e+07	2.09886e+07	2.26385e+07	2.05648e+07	1.16069e+08	6.04863e+07	2.17619e+07	5.8764630201086e-12	q1-q0;q2-q0;q2-q1
M137T1004	137.05104	1004.4400000	diff	2-aminobenzamide	[M+H]+	0.913339953	HMDB0033947		Benzenoids	Benzene and substituted derivatives	Benzoic acids and derivatives	1.28569e+07	1.14353e+07	1.10671e+07	1.08523e+07	1.10585e+07	1.10063e+07	1.01383e+07	1.01654e+07	1.0288e+07	1.05692e+07	1.04752e+07	1.01363e+07	2.24289e+07	1.89241e+07	2.53381e+07	1.5451e+07	1.9005e+07	1.08712e+07	1.13794e+07	1.02954e+07	1.86697e+07	0.000365663025090074	q2-q0;q2-q1
M110T282	110.06258	281.8575000	diff	2-aminophenol	[M+H]+	0.894103241558691		C01987	Benzenoids	Benzene and substituted derivatives	Aniline and substituted anilines	1.34354e+07	1.03729e+07	1.19247e+07	1.1804e+07	1.16826e+07	1.09956e+07	1.15607e+07	1.13435e+07	1.21605e+07	1.28739e+07	1.26064e+07	1.60714e+07	5.08953e+06	3.64038e+06	3.62622e+06	3.82707e+06	4.87529e+06	3.66441e+06	1.17025e+07	1.27694e+07	4.12048e+06	4.66742051787316e-09	q2-q0;q2-q1
M765T63	764.54036	63.2647000	diff	2-docosahexaenoyl-1-palmitoyl-sn-glycero-3-phosphoethanolamine	[M+H]+	0.734802797	HMDB0008946		Lipids and lipid-like molecules	Glycerophospholipids	Glycerophosphoethanolamines	5.39388e+07	4.53176e+07	3.72714e+07	3.91565e+07	3.34833e+07	3.83715e+07	4.43852e+07	3.58548e+07	3.03169e+07	3.45398e+07	3.50539e+07	3.0801e+07	5.44148e+07	5.91696e+07	6.0363e+07	4.96986e+07	5.22107e+07	5.5051e+07	4.12565e+07	3.51586e+07	5.51513e+07	6.17709133171602e-05	q2-q0;q2-q1
M99T406	99.09418	405.8610000	diff	2-hexenal	[M+H]+	0.894464021		C08497	Organic oxygen compounds	Organooxygen compounds	Carbonyl compounds	2.12302e+07	1.89455e+07	2.11099e+07	2.43501e+07	1.97605e+07	1.87327e+07	1.85568e+07	1.69833e+07	1.76533e+07	1.65572e+07	1.7523e+07	1.6468e+07	2.51136e+07	1.96304e+07	1.94186e+07	2.18943e+07	1.90629e+07	1.90583e+07	2.06881e+07	1.72903e+07	2.06963e+07	0.0094822799040338	q1-q0;q2-q1
M198T275_2	198.15303	274.8970000	diff	2-hydroxyatrazine	[M+H]+	0.995725278419528	HMDB0062766	C06552	Organoheterocyclic compounds	Triazines	1,3,5-triazines	5.42095e+07	2.14137e+06	4.61782e+07	2.25336e+06	1.62834e+06	3.98572e+07	5.13569e+07	5.89754e+07	3.7796e+07	3.79183e+07	4.74942e+07	5.61271e+07	1.90039e+07	2.07457e+07	1.96566e+07	1.70817e+07	1.9774e+07	1.62202e+07	2.4378e+07	4.8278e+07	1.8747e+07	0.0104540856547341	q1-q0;q2-q1
M289T558	289.18162	557.5840000	diff	2-hydroxyestradiol	[M+H]+	0.972658506892132	HMDB0000338	C05301	Lipids and lipid-like molecules	Steroids and steroid derivatives	Estrane steroids	2.58322e+07	2.24339e+07	1.91926e+07	1.95364e+07	1.93327e+07	1.68926e+07	6.18991e+06	6.85728e+06	5.98962e+06	5.68313e+06	5.3923e+06	5.57913e+06	3.26175e+06	3.31954e+06	3.66432e+06	3.22306e+06	3.30917e+06	3.47463e+06	2.05368e+07	5.94856e+06	3.37541e+06	1.10198571359666e-10	q1-q0;q2-q0
M113T377	113.10998	376.7380000	diff	2-imino-4-methylpiperidine	[M+H]+	0.898046982			Organoheterocyclic compounds	Pyridines and derivatives	Hydropyridines	8.21467e+06	1.04074e+07	8.61273e+06	8.86748e+06	8.09203e+06	9.58958e+06	1.27141e+07	1.23095e+07	1.17836e+07	1.08697e+07	1.05311e+07	1.03052e+07	5.5924e+06	6.40878e+06	6.00266e+06	6.1058e+06	5.87018e+06	5.58298e+06	8.96399e+06	1.14189e+07	5.92713e+06	1.90941268185187e-08	q1-q0;q2-q0;q2-q1
M255T453	255.07025	453.2390000	diff	2-isopropylthioxanthon	[M+H]+	0.752927258						4.73499e+07	4.23209e+07	4.00764e+07	3.67193e+07	3.48134e+07	3.58335e+07	2.97815e+07	3.026e+07	3.04363e+07	2.79979e+07	2.53169e+07	2.89238e+07	2.13012e+07	1.92016e+07	1.70505e+07	1.99473e+07	1.92296e+07	1.73882e+07	3.95189e+07	2.87861e+07	1.90197e+07	3.84357875704105e-08	q1-q0;q2-q0;q2-q1
M337T215_2	337.27505	215.1310000	diff	2-linoleoylglycerol	[M+H-H2O]+	0.973830387242479	HMDB0011538		Lipids and lipid-like molecules	Fatty Acyls	Lineolic acids and derivatives	3.41841e+09	3.28725e+09	3.08256e+09	2.71168e+09	3.58216e+09	2.85026e+09	1.21968e+09	1.00564e+09	1.02894e+09	9.73679e+08	1.07032e+09	1.05031e+09	5.03552e+08	2.5549e+08	2.50328e+08	2.47659e+08	4.8045e+08	3.3424e+08	3.15539e+09	1.0581e+09	3.45287e+08	1.13222122261524e-12	q1-q0;q2-q0;q2-q1
M160T62	160.07646	62.4526500	diff	2-methylamino-1-(3,4-methylenedioxyphenyl)propan-1-one	[M+H-CH4O2]+	0.99731642362941		C20126				1.35562e+08	1.71275e+08	1.63523e+08	1.14511e+08	1.17738e+08	1.17431e+08	1.07211e+08	9.1564e+07	1.01012e+08	7.18289e+07	9.56841e+07	9.4515e+07	4.00348e+07	2.29273e+07	2.35053e+07	3.8313e+07	3.90923e+07	2.25857e+07	1.36673e+08	9.36359e+07	3.10764e+07	7.26456791578564e-08	q1-q0;q2-q0;q2-q1
M86T403	86.09872	403.4260000	diff	2-methylpyrrolidine	[M+H]+	0.952888619553375		C10820				3.07187e+09	3.01057e+09	2.85314e+09	2.89004e+09	2.62274e+09	2.68947e+09	1.60419e+09	1.58477e+09	1.50246e+09	1.51758e+09	1.55437e+09	1.5015e+09	6.30685e+08	7.0763e+08	6.64591e+08	6.70309e+08	6.47377e+08	6.16399e+08	2.85631e+09	1.54414e+09	6.56165e+08	2.57031176742404e-15	q1-q0;q2-q0;q2-q1
M282T235	282.12085	235.3430000	diff	2-o-methyladenosine	[M+H]+	0.996020130223871	HMDB0004326	C04779				1.08754e+09	1.04022e+09	9.76921e+08	8.01839e+08	9.22652e+08	8.35569e+08	1.48612e+09	1.40388e+09	1.25441e+09	1.35237e+09	1.40944e+09	1.55946e+09	5.71085e+08	5.45882e+08	3.82397e+08	4.74607e+08	3.45329e+08	5.41383e+08	9.44123e+08	1.41095e+09	4.7678e+08	5.77796401639937e-10	q1-q0;q2-q0;q2-q1
M298T344	298.12051	343.6990000	diff	2-o-methylguanosine	[M+H]+	0.995940340416795						9.42361e+06	7.87022e+06	7.12134e+06	7.11263e+06	6.16339e+06	6.5651e+06	3.55083e+07	3.4854e+07	3.38415e+07	3.68818e+07	3.55376e+07	3.44375e+07	3.23736e+06	6.73202e+06	6.70313e+06	3.20224e+06	6.91253e+06	6.48495e+06	7.37605e+06	3.51768e+07	5.54537e+06	3.14191964273804e-16	q1-q0;q2-q1
M783T284_2	782.58513	283.8935000	diff	2-oleoyl-1-palmitoyl-sn-glycero-3-phosphocholine	[M+Na]+	0.960320697933574	HMDB0007972		Lipids and lipid-like molecules	Glycerophospholipids	Glycerophosphocholines	1.76837e+09	1.49991e+09	1.35169e+09	1.38325e+09	1.27677e+09	1.19579e+09	2.49904e+09	2.09621e+09	2.13979e+09	1.8286e+09	2.03939e+09	2.21148e+09	1.05403e+09	1.04235e+09	1.06494e+09	9.81847e+08	9.24229e+08	1.01473e+09	1.41263e+09	2.13575e+09	1.01369e+09	4.96218425524065e-08	q1-q0;q2-q0;q2-q1
M136T441	136.07861	440.7675000	diff	2-phenylacetamide	[M+H]+	0.972181706569537	HMDB0010715	C02505	Benzenoids	Benzene and substituted derivatives	Phenylacetamides	2.99265e+07	2.89663e+07	2.64696e+07	2.34946e+07	2.7233e+07	2.38087e+07	4.30865e+07	4.59063e+07	4.1255e+07	4.58757e+07	4.23273e+07	4.60173e+07	4.99384e+07	5.30018e+07	4.85413e+07	5.88447e+07	5.16659e+07	4.75749e+07	2.66498e+07	4.4078e+07	5.15945e+07	1.45737999607311e-09	q1-q0;q2-q0;q2-q1
M573T44_2	573.49025	43.9555000	diff	2-sdahma [dmed-fahfa]	[M+H]+	0.728165587						2.62245e+07	2.4427e+07	2.1424e+07	1.71479e+07	2.07506e+07	2.12317e+07	3.08007e+07	3.03118e+07	2.97663e+07	3.22698e+07	2.88412e+07	2.85555e+07	1.3162e+07	1.33271e+07	1.40877e+07	1.23852e+07	1.32878e+07	1.28842e+07	2.18676e+07	3.00909e+07	1.3189e+07	1.39880003520224e-09	q1-q0;q2-q0;q2-q1
M311T947	310.93210	947.3240000	diff	2,3-diphospho-d-glyceric acid	[M-H+2Na]+	0.741716820564076	HMDB0001294	C01159	Organic oxygen compounds	Organooxygen compounds	Carbohydrates and carbohydrate conjugates	3.92966e+06	2.27001e+06	1.66236e+06	2.14695e+06	1.8785e+06	2.01009e+06	3.46139e+06	2.90031e+06	2.19524e+06	1.81232e+06	1.18358e+06	3.10085e+06	5.4538e+06	4.79199e+06	4.28482e+06	5.35787e+06	7.85442e+06	7.50183e+06	2.31626e+06	2.44228e+06	5.87412e+06	4.95046272145951e-05	q2-q0;q2-q1
M246T214_2	246.24387	214.4250000	diff	2,4,6-tri-tert-butylaniline	[M+H-CH4]+	0.969380613			Benzenoids	Benzene and substituted derivatives	Phenylpropanes	6.34071e+08	5.76475e+08	5.34391e+08	5.68527e+08	4.78742e+08	4.8292e+08	5.1259e+08	6.75974e+08	5.29861e+08	6.26382e+08	5.29762e+08	5.09515e+08	1.23581e+09	6.74337e+08	3.57444e+08	6.65949e+08	1.27191e+09	2.02678e+09	5.45854e+08	5.64014e+08	1.0387e+09	0.0460969633449156	/
M179T374	179.12152	373.5120000	diff	2,5-dimethoxymethamphetamine	[M+H-CH5N]+	0.735711665			Benzenoids	Benzene and substituted derivatives	Phenethylamines	9.96911e+07	9.53964e+07	8.27156e+07	7.52691e+07	7.09674e+07	6.25459e+07	5.37867e+07	5.16704e+07	5.31779e+07	4.66775e+07	4.72408e+07	4.50117e+07	3.26546e+06	3.42322e+06	3.85798e+06	2.73963e+06	3.01567e+06	2.80276e+06	8.10976e+07	4.95942e+07	3.18412e+06	4.37832199518037e-10	q1-q0;q2-q0;q2-q1
M305T586	305.18255	585.8020000	diff	2,6-dihydroxy-7-methoxy-1,1,4a-trimethyl-3,4,10,10a-tetrahydro-2h-phenanthren-9-one	[M+H]+	0.726657051288016			Lipids and lipid-like molecules	Prenol lipids	Diterpenoids	1.28224e+06	1.24387e+07	1.07927e+07	1.14321e+07	1.66167e+07	1.32434e+06	3.31374e+06	210991	3.29163e+06	3.12598e+06	3.22849e+06	3.55138e+06	1.39065e+06	222476	1.25542e+06	1.28128e+06	1.28841e+06	1.12195e+06	8.98114e+06	2.78704e+06	1.09336e+06	0.00547929554146015	q1-q0;q2-q0
M455T353	455.19754	352.7360000	diff	2'-deoxycytidine	[2M+H]+	0.99877843	HMDB0000014	C00881	Nucleosides, nucleotides, and analogues	Pyrimidine nucleosides	Pyrimidine 2'-deoxyribonucleosides	4.50714e+06	4.4764e+06	3.39494e+06	4.23962e+06	4.84814e+06	5.60876e+06	2.97279e+07	2.99078e+07	2.89651e+07	2.53573e+07	2.71691e+07	2.0683e+07	2.36273e+07	2.34366e+07	2.34109e+07	3.00521e+07	2.6321e+07	2.80452e+07	4.5125e+06	2.69684e+07	2.58155e+07	2.21690428967976e-10	q1-q0;q2-q0
M345T256	345.14610	255.9470000	diff	2'-hydroxy-2,4,4',6'-tetramethoxychalcone	[M+H]+	0.761951486239869			Phenylpropanoids and polyketides	Linear 1,3-diarylpropanoids	Chalcones and dihydrochalcones	5.90608e+07	4.55293e+07	4.75028e+07	4.68417e+07	3.72038e+07	4.48725e+07	5.15152e+07	1.67802e+07	4.77184e+07	2.62055e+07	3.10765e+07	4.8991e+07	2.65858e+07	1.01397e+07	8.91214e+06	2.28823e+07	2.00169e+07	1.76658e+07	4.68351e+07	3.70478e+07	1.77004e+07	0.000533538832100697	q2-q0;q2-q1
M345T337	345.14162	337.2645000	diff	2'-hydroxy-3,4,5,6'-tetramethoxychalcone	[M+H]+	0.987777393252796			Phenylpropanoids and polyketides	Linear 1,3-diarylpropanoids	Chalcones and dihydrochalcones	3.87545e+08	3.22812e+08	2.98447e+08	2.77787e+08	2.87904e+08	2.70186e+08	1.47934e+08	1.4444e+08	1.35233e+08	1.28024e+08	1.36282e+08	1.34671e+08	8.29077e+07	3.55657e+07	4.21328e+07	4.05406e+07	7.92325e+07	3.78998e+07	3.07447e+08	1.37764e+08	5.30465e+07	4.29885393420771e-10	q1-q0;q2-q0;q2-q1
M136T235	136.06249	235.4070000	diff	2'-o-methyladenosine	[M+H-C6H10O4]+	0.99992261304375	HMDB0004326	C04779	Nucleosides, nucleotides, and analogues	Purine nucleosides		4.12132e+08	4.5213e+08	3.55227e+08	5.34567e+08	5.1825e+08	3.85215e+08	9.73652e+08	6.80427e+08	9.76546e+08	7.22604e+08	5.09035e+08	7.61728e+08	2.87418e+08	1.45964e+08	2.78206e+08	1.84188e+08	2.92188e+08	2.63945e+08	4.4292e+08	7.70665e+08	2.41985e+08	4.82149837874003e-06	q1-q0;q2-q0;q2-q1
M258T396	258.11371	395.8390000	diff	2'-O-methylcytidine	(M+H)+	0.9893						5.11164e+06	6.70592e+06	4.80959e+06	4.33898e+06	4.76538e+06	3.98155e+06	1.21898e+07	1.21737e+07	9.74199e+06	1.15355e+07	9.69461e+06	9.88922e+06	2.00031e+06	1.93895e+06	2.6062e+06	2.04127e+06	1.68797e+06	1.81276e+06	4.95218e+06	1.08708e+07	2.01458e+06	1.41582922597502e-10	q1-q0;q2-q0;q2-q1
M283T288	283.10917	287.5445000	diff	2'-O-methylinosine	[M+H]+	0.976204921350226						7.16483e+06	6.31489e+06	4.82511e+06	4.91305e+06	5.39432e+06	4.2943e+06	8.35074e+07	5.61117e+07	8.52863e+07	8.40378e+07	8.93929e+07	9.106e+07	3.47528e+06	2.55462e+06	2.75172e+06	3.14465e+06	2.4638e+06	2.64476e+06	5.48441e+06	8.1566e+07	2.83914e+06	8.52341153998436e-12	q1-q0;q2-q1
M329T45	329.13972	44.6819000	diff	2',4,4',6'-tetramethoxychalcone	[M+H]+	0.834704781213663						1.96062e+07	1.74212e+07	1.73381e+07	1.65459e+07	1.74478e+07	1.58721e+07	6.6494e+06	6.38432e+06	6.27136e+06	7.05573e+06	6.78361e+06	7.51123e+06	2.70827e+06	2.86411e+06	2.72928e+06	2.74654e+06	2.76895e+06	2.09843e+06	1.73719e+07	6.77594e+06	2.6526e+06	8.71750828833287e-15	q1-q0;q2-q0;q2-q1
M155T215	155.01112	215.0460000	diff	2',5-dichloro-2-hydroxybenzophenone	[M+H-C6H5Cl]+	0.96489284064176			Benzenoids	Benzene and substituted derivatives	Benzophenones	7.09039e+07	7.05325e+07	6.71359e+07	6.09107e+07	6.14001e+07	5.61356e+07	1.62552e+07	1.672e+07	3.25069e+07	1.67872e+07	1.75848e+07	1.7038e+07	1.47595e+07	1.71471e+07	1.74282e+07	2.18103e+07	1.85877e+07	1.95297e+07	6.45031e+07	1.9482e+07	1.82104e+07	1.06738194877783e-10	q1-q0;q2-q0
M96T77	96.04528	76.6886000	diff	2(1h)-pyridinone	[M+H]+	0.997351051636245	HMDB0013751	C02502	Organoheterocyclic compounds	Pyridines and derivatives	Hydropyridines	5.90381e+07	6.97432e+07	6.54448e+07	7.78369e+07	6.57435e+07	5.35892e+07	6.93296e+07	7.65714e+07	9.09799e+07	6.82246e+07	7.09255e+07	8.14582e+07	3.63674e+07	3.81416e+07	2.61944e+07	4.41392e+07	3.59899e+07	2.79449e+07	6.52326e+07	7.62482e+07	3.47962e+07	6.01016560004144e-07	q2-q0;q2-q1
M321T62	321.24409	61.9555000	diff	20-hydroxyarachidonic acid	[M+H]+	0.954788727078401	HMDB0005998	C14748	Lipids and lipid-like molecules	Fatty Acyls	Fatty acids and conjugates	4.46225e+07	4.15687e+07	3.66783e+07	3.72511e+07	3.58347e+07	3.76276e+07	1.29082e+07	1.22308e+07	1.23473e+07	1.17792e+07	1.24153e+07	1.01259e+07	3.51928e+06	3.2335e+06	4.39678e+06	3.38618e+06	4.70377e+06	3.79523e+06	3.89305e+07	1.19678e+07	3.83912e+06	3.08752487619941e-14	q1-q0;q2-q0;q2-q1
M385T360	385.35001	359.7465000	diff	24s-hydroxycholesterol	[M+H-H2O]+	0.907709030440089	HMDB0001419	C13550	Lipids and lipid-like molecules	Steroids and steroid derivatives	Bile acids, alcohols and derivatives	4.46188e+07	4.35661e+07	3.85458e+07	4.04415e+07	4.14832e+07	3.41607e+07	1.29927e+07	1.27665e+07	1.16228e+07	1.18577e+07	1.41818e+07	1.23004e+07	929090	3.50998e+06	621938	708534	3.53945e+06	691618	4.04694e+07	1.26203e+07	1.66677e+06	6.93101210568731e-14	q1-q0;q2-q0;q2-q1
M371T58	371.28076	58.2979500	diff	26,27-dinorcholest-5-en-24-yne-3,20-diol, (3.beta.)-	[M+H]+	0.807787289742138			Lipids and lipid-like molecules	Steroids and steroid derivatives	Hydroxysteroids	1.76175e+08	4.1951e+08	3.48549e+08	3.82323e+08	1.58817e+08	1.5289e+08	4.45858e+08	4.49977e+08	4.80654e+08	4.48218e+08	4.16311e+08	4.57907e+08	2.54238e+08	2.5828e+08	2.26569e+08	3.7902e+08	2.30198e+08	2.47552e+08	2.73044e+08	4.49821e+08	2.65976e+08	0.00149322342342481	q1-q0;q2-q1
M240T312	240.23693	312.1820000	diff	2s-amino-4e-pentadecene-1,3r-diol	[M+H-H2O]+	0.994113738			Organic nitrogen compounds	Organonitrogen compounds	Amines	3.57434e+07	2.6141e+07	2.80458e+07	2.62517e+07	2.57678e+07	2.24411e+07	1.36128e+07	1.39037e+07	1.12975e+07	1.18244e+07	1.20331e+07	1.21225e+07	5.71856e+06	6.17703e+06	5.51435e+06	5.82713e+06	5.69332e+06	5.48149e+06	2.73985e+07	1.24657e+07	5.73531e+06	1.57278045297853e-09	q1-q0;q2-q0;q2-q1
M162T501	162.07952	501.3535000	diff	3-(2-hydroxyethyl)indole	[M+H]+	0.934258038151076	HMDB0003447	C00955	Organoheterocyclic compounds	Indoles and derivatives	Indoles	2.46062e+07	2.21143e+07	2.17509e+07	2.0506e+07	1.89516e+07	2.07989e+07	1.97658e+07	1.87898e+07	1.86991e+07	1.97342e+07	1.89111e+07	1.89381e+07	1.1394e+07	1.18221e+07	1.05927e+07	1.34002e+07	1.00144e+07	9.31804e+06	2.14547e+07	1.91397e+07	1.10902e+07	4.5445244552069e-09	q1-q0;q2-q0;q2-q1
M431T460	431.16839	460.0690000	diff	3-(2,4-dihydroxyphenyl)-7-hydroxy-6,8-bis(3-methylbut-2-enyl)-2,3-dihydrochromen-4-one	[M+Na]+	0.971862095671098			Phenylpropanoids and polyketides	Isoflavonoids	Isoflavans	3.23967e+06	2.4856e+06	2.25121e+06	2.27347e+06	2.14223e+06	2.14723e+06	98673.1	117465	185742	1.5525e+06	1.14379e+06	972736	1.14343e+06	1.38285e+06	969303	96864.6	1.40507e+06	1.14343e+06	2.42324e+06	678485	1.02349e+06	7.32822910590706e-05	q1-q0;q2-q0
M244T303	244.10495	303.3890000	diff	3-[n,n-bis(2-hydroxyethyl)amino]-2-hydroxypropanesulfonic acid	[M+H]+	0.895035065828865			Organic acids and derivatives	Organic sulfonic acids and derivatives	Organosulfonic acids and derivatives	8.01958e+06	8.20882e+06	1.51172e+07	7.24846e+06	7.75804e+06	7.46348e+06	159923	142281	194881	275533	351564	462968	218180	925083	867617	882069	258759	87923.6	8.96927e+06	264525	539939	3.43248702783412e-07	q1-q0;q2-q0
M142T394	142.06808	394.2245000	diff	3-amino-2-naphthol	[M+H-H2O]+	0.737374708			Benzenoids	Naphthalenes	Naphthols and derivatives	1.81707e+07	1.69383e+07	1.72642e+07	1.57325e+07	1.6336e+07	1.75904e+07	1.2383e+07	1.30056e+07	1.22974e+07	1.04367e+07	488083	1.28617e+07	1.59772e+06	1.42358e+06	1.53699e+06	1.4776e+06	1.44924e+06	1.67892e+06	1.70054e+07	1.02454e+07	1.52734e+06	5.08805366481264e-07	q1-q0;q2-q0;q2-q1
M190T511	190.11129	511.0340000	diff	3-benzofuranethanamine, n,.alpha.-dimethyl-	[M+H]+	0.821741416547995						4.53718e+08	4.14545e+08	3.5953e+08	3.46113e+08	3.31309e+08	3.01564e+08	1.74525e+07	1.58206e+07	1.80765e+07	2.00636e+07	2.10945e+07	2.1085e+07	7.33076e+07	3.54312e+07	3.68509e+07	4.20319e+07	3.89571e+07	4.13033e+07	3.67797e+08	1.89321e+07	4.4647e+07	1.44083094569708e-11	q1-q0;q2-q0
M555T234	555.29536	233.8890000	diff	3-deacetylsalannin	[M+H]+	0.998148566			Lipids and lipid-like molecules	Prenol lipids	Triterpenoids	9.26205e+07	5.20935e+07	8.66409e+07	1.09805e+08	3.34601e+07	3.24589e+07	2.66935e+07	2.90521e+07	3.77062e+07	4.34592e+07	4.14537e+07	4.01545e+07	3.40795e+07	6.16751e+07	3.11514e+07	1.77123e+07	3.08814e+07	1.68752e+07	6.78465e+07	3.64199e+07	3.20625e+07	0.0227206812023263	q2-q0
M328T345_2	328.27002	345.2550000	diff	3-hydroxy-c14 homoserine lactone	[M+H]+	0.750921637			Organic acids and derivatives	Carboxylic acids and derivatives	Amino acids, peptides, and analogues	5.72909e+06	5.59889e+06	4.82944e+06	4.68442e+06	4.40339e+06	4.5169e+06	2.21285e+06	1.94954e+06	2.11172e+06	2.54006e+06	2.55601e+06	2.50372e+06	1.51249e+06	1.63852e+06	1.33401e+06	1.32309e+06	1.41279e+06	1.52316e+06	4.96036e+06	2.31232e+06	1.45734e+06	1.22221984699017e-10	q1-q0;q2-q0;q2-q1
M126T221	126.05552	220.8315000	diff	3-hydroxyacetaminophen	[M+H-C2H2O]+	0.835791146			Benzenoids	Benzene and substituted derivatives	Anilides	3.02422e+07	3.6521e+07	4.15347e+07	4.27917e+07	2.76033e+07	2.60126e+07	2.16604e+07	2.27052e+07	2.25488e+07	2.27739e+07	2.28951e+07	2.15407e+07	1.15792e+07	1.265e+07	1.16573e+07	1.16794e+07	1.19448e+07	1.03642e+07	3.41176e+07	2.2354e+07	1.16458e+07	6.03363549400406e-07	q1-q0;q2-q0;q2-q1
M153T279	153.06913	279.0020000	diff	3-hydroxyphenylacetic acid	[M+H]+	0.736958763338229	HMDB0000440	C05593	Benzenoids	Phenols	1-hydroxy-4-unsubstituted benzenoids	9.71195e+06	6.04674e+06	6.63401e+06	6.63578e+06	7.39776e+06	9.67251e+06	1.34393e+07	1.2176e+07	2.04752e+07	1.13471e+07	1.93955e+07	1.18075e+07	1.35281e+07	1.19879e+07	1.05405e+07	1.19999e+07	1.23281e+07	1.20236e+07	7.68313e+06	1.47734e+07	1.2068e+07	0.000951648700479611	q1-q0;q2-q0
M125T49	125.09667	49.0522000	diff	3-hydroxyvalproic acid	[M+H-2H2O]+	0.973627453904309	HMDB0013899	C16651	Lipids and lipid-like molecules	Fatty Acyls	Fatty acids and conjugates	3.62343e+07	3.30977e+07	3.51859e+07	3.10929e+07	3.17256e+07	2.73149e+07	1.38555e+07	1.42893e+07	1.37365e+07	2.76801e+07	1.22134e+07	1.46237e+07	9.41332e+06	1.29083e+07	7.51793e+06	8.65715e+06	9.85291e+06	8.93729e+06	3.24419e+07	1.60664e+07	9.54781e+06	1.44295439072934e-07	q1-q0;q2-q0;q2-q1
M274T402	274.21799	401.9250000	diff	3-methoxyphencyclidine	[M+H]+	0.702465906			Benzenoids	Phenol ethers	Anisoles	2.11073e+07	1.9186e+07	1.38357e+07	1.79817e+07	1.31651e+07	1.22869e+07	6.56973e+06	2.24393e+06	2.22852e+06	1.97798e+06	2.38462e+06	2.05524e+06	2.01119e+06	734660	955304	999599	1.90716e+06	1.80023e+06	1.62604e+07	2.91e+06	1.40136e+06	2.11467160294764e-08	q1-q0;q2-q0
M151T230	151.06218	230.2865000	diff	3-methoxytyramine	[M+H-NH3]+	0.990046330163386	HMDB0000022	C05587	Benzenoids	Phenols	Methoxyphenols	4.78582e+08	4.59615e+08	4.30965e+08	4.42395e+08	4.24656e+08	4.06963e+08	3.72052e+08	3.59187e+08	3.37279e+08	3.46871e+08	3.61508e+08	3.81408e+08	2.06688e+08	2.12412e+08	1.94522e+08	2.11373e+08	1.92924e+08	1.89659e+08	4.40529e+08	3.59718e+08	2.01263e+08	2.14791658829117e-12	q1-q0;q2-q0;q2-q1
M170T533	170.09585	532.6720000	diff	3-Methyl-L-histidine	(M+H)+	0.7083	HMDB0000479	C01152	Organic acids and derivatives	Carboxylic acids and derivatives	Amino acids, peptides, and analogues	8.33734e+07	7.22613e+07	9.88852e+07	9.13752e+07	9.67659e+07	9.944e+07	5.63666e+07	6.79523e+07	3.99759e+07	6.18178e+07	4.11167e+07	4.39358e+07	3.40613e+07	3.17106e+07	3.34765e+07	3.32957e+07	3.27231e+07	3.28594e+07	9.03502e+07	5.18608e+07	3.30211e+07	6.75047687295691e-08	q1-q0;q2-q0;q2-q1
M150T391_2	150.08055	391.4050000	diff	3-methyladenine	[M+H]+	0.999553649405184	HMDB0011600	C00913	Organoheterocyclic compounds	Imidazopyrimidines	Purines and purine derivatives	1.63467e+09	1.56519e+09	1.53578e+09	1.39284e+09	1.3805e+09	1.41321e+09	1.14438e+09	1.17422e+09	1.10476e+09	1.07965e+09	1.10508e+09	1.15205e+09	1.298e+09	1.22999e+09	1.29382e+09	1.29057e+09	1.22887e+09	1.20597e+09	1.48703e+09	1.12669e+09	1.25787e+09	6.72244625010444e-07	q1-q0;q2-q0;q2-q1
M132T376	132.08361	376.1405000	diff	3-methylindole	[M+H]+	0.988341998611228	HMDB0000466	C08313	Organoheterocyclic compounds	Indoles and derivatives	Indoles	6.24394e+07	7.81818e+07	6.85159e+07	6.58312e+07	7.10041e+07	5.98106e+07	5.50672e+07	5.08461e+07	5.10489e+07	5.32561e+07	5.32183e+07	5.36847e+07	5.11936e+06	5.25423e+06	5.57026e+06	5.28478e+06	5.08251e+06	4.69794e+06	6.76305e+07	5.28535e+07	5.16818e+06	6.79038789930335e-14	q1-q0;q2-q0;q2-q1
M299T270	299.26423	269.5735000	diff	3-oxostearic acid	[M+H]+	0.955126341	HMDB0010736		Lipids and lipid-like molecules	Fatty Acyls	Fatty acids and conjugates	5.10134e+08	4.41058e+08	4.14138e+08	3.47241e+08	3.30175e+08	3.46931e+08	1.19894e+08	1.20412e+08	1.2309e+08	1.13182e+08	1.16804e+08	1.1814e+08	5.95714e+07	2.61341e+06	2.69727e+06	2.4601e+06	5.10257e+07	2.78967e+06	3.9828e+08	1.18587e+08	2.01929e+07	5.10433909547035e-10	q1-q0;q2-q0;q2-q1
M168T78	168.06635	78.2183000	diff	3-phenoxybenzyl alcohol	[M+H-CH5O]+	0.814949138385511		C19800	Benzenoids	Benzene and substituted derivatives	Diphenylethers	2.62912e+07	2.04256e+07	6.02799e+07	2.50154e+07	6.89906e+07	1.63804e+07	5.21183e+07	4.51637e+07	4.15077e+07	1.03743e+08	4.00146e+07	9.66e+07	1.3696e+08	1.28918e+08	1.37076e+08	1.1563e+08	1.15707e+08	1.05391e+08	3.62305e+07	6.31912e+07	1.2328e+08	2.34251133437054e-05	q2-q0;q2-q1
M197T506	197.09389	506.3295000	diff	3-phenylazopyridine-2,6-diamine	[M+H-NH3]+	0.755363092033859	HMDB0015506	C07429	Organoheterocyclic compounds	Pyridines and derivatives	Aminopyridines and derivatives	2.89116e+06	1.67853e+06	1.64183e+06	1.03941e+06	2.0127e+06	640799	1.15945e+07	9.78442e+06	9.16139e+06	1.27195e+07	8.64266e+06	1.21491e+07	4.13986e+06	4.26172e+06	2.18873e+06	2.23128e+06	2.13991e+06	2.17716e+06	1.65074e+06	1.06753e+07	2.85644e+06	3.19803311202592e-09	q1-q0;q2-q1
M182T372	182.12132	372.1535000	diff	3,4-dihydroxymethamphetamine	[M+H]+	0.868932029			Benzenoids	Benzene and substituted derivatives	Phenethylamines	5.10278e+06	4.67756e+06	4.28125e+06	3.26918e+06	3.85026e+06	3.8974e+06	3.33202e+06	3.54289e+06	3.11137e+06	3.11679e+06	3.36873e+06	3.24542e+06	4.79899e+06	6.13205e+06	4.7853e+06	4.41164e+06	4.57927e+06	3.51633e+06	4.17974e+06	3.2862e+06	4.70393e+06	0.00446285982982669	q2-q1
M135T51	135.08114	50.5467500	diff	3,4-dimethylbenzaldehyde	[M+H]+	0.985432389736575			Benzenoids	Benzene and substituted derivatives	Benzoyl derivatives	1.4281e+08	1.30794e+08	1.29337e+08	1.29973e+08	1.30399e+08	1.14509e+08	1.15132e+08	1.26139e+08	1.25181e+08	1.15987e+08	1.29399e+08	1.12272e+08	1.76619e+08	1.84934e+08	1.70159e+08	1.4492e+08	1.47902e+08	1.52367e+08	1.29637e+08	1.20685e+08	1.62817e+08	3.69862245088644e-05	q2-q0;q2-q1
M338T619	337.90836	618.5805000	diff	3,5-dibromo-l-tyrosine	[M+H]+	0.941025155229068		C03224				3.51578e+06	2.85809e+06	2.95136e+06	2.63616e+06	2.79981e+06	2.84747e+06	2.13665e+06	2.31154e+06	1.77363e+06	2.38593e+06	2.06806e+06	545531	1.42697e+06	1.43942e+06	934999	1.2689e+06	1.02087e+06	543811	2.93478e+06	1.87022e+06	1.10583e+06	3.11263930838691e-05	q1-q0;q2-q0;q2-q1
M554T359	554.35636	359.3440000	diff	3,5,9-trioxa-4-phosphatetracosan-1-aminium, 7-(acetyloxy)-24-carboxy-4-hydroxy-n,n,n-trimethyl-, inner salt, 4-oxide, (r)-	[M+H]+	0.839148235			Lipids and lipid-like molecules	Glycerophospholipids	Glycerophosphocholines	1.13024e+07	1.5925e+07	1.04595e+07	1.65002e+07	1.69487e+07	8.81916e+06	4.05227e+07	4.06204e+07	3.85373e+07	4.63592e+07	4.64964e+07	4.34294e+07	9.24336e+06	9.01118e+06	1.32869e+06	2.11416e+06	9.15096e+06	8.58648e+06	1.33258e+07	4.26609e+07	6.57247e+06	3.88579117364874e-11	q1-q0;q2-q0;q2-q1
M343T285	343.12571	284.5320000	diff	3,6,3',4'-tetramethoxyflavone	[M+H]+	0.91615714014257			Phenylpropanoids and polyketides	Flavonoids	O-methylated flavonoids	3.20122e+08	2.88824e+08	2.5661e+08	2.76606e+08	2.71895e+08	2.48578e+08	1.18956e+08	1.1241e+08	1.08892e+08	1.11648e+08	1.05858e+08	1.0933e+08	1.83451e+07	7.58541e+06	5.23431e+07	5.16781e+07	4.11367e+07	8.87896e+06	2.77106e+08	1.11183e+08	2.99946e+07	2.38610079659025e-12	q1-q0;q2-q0;q2-q1
M363T34	363.31180	33.9780000	diff	3,6,9,12-tetraoxatetracosan-1-ol	[M+H]+	0.704632064			Organic oxygen compounds	Organooxygen compounds	Ethers	1.61184e+07	1.48699e+07	1.27906e+07	1.17436e+07	1.14344e+07	1.04607e+07	7.28544e+06	8.21929e+06	7.73623e+06	7.76035e+06	7.20402e+06	7.69642e+06	1.12317e+07	1.14444e+07	1.05784e+07	1.10432e+07	1.11909e+07	1.09392e+07	1.29029e+07	7.65029e+06	1.10713e+07	1.39790515518767e-05	q1-q0;q2-q1
M707T530_1	707.23575	530.2690000	diff	3.alpha.-mannobiose	[2M+Na]+	0.999784932289635			Organic oxygen compounds	Organooxygen compounds	Carbohydrates and carbohydrate conjugates	7.2326e+06	7.42676e+06	5.88978e+06	5.23691e+06	5.77519e+06	5.33454e+06	1.13746e+07	1.03264e+07	9.71271e+06	1.10716e+07	1.06515e+07	1.1595e+07	3.48562e+06	5.24902e+06	4.67701e+06	5.40827e+06	5.64762e+06	5.17774e+06	6.1493e+06	1.07886e+07	4.94088e+06	6.29010659890848e-09	q1-q0;q2-q1
M258T319	258.11372	319.3645000	diff	3'-O-methylcytidine	[M+H]+	0.999492211957887						6.06555e+07	5.13226e+07	5.20603e+07	4.77055e+07	4.49272e+07	4.60132e+07	7.42558e+07	7.01447e+07	7.45981e+07	6.88018e+07	7.61333e+07	6.97276e+07	2.98329e+07	3.02925e+07	3.42016e+07	3.02168e+07	2.75645e+07	2.63288e+07	5.04474e+07	7.22769e+07	2.97395e+07	6.59131583241819e-11	q1-q0;q2-q0;q2-q1
M285T372	285.12687	371.7925000	diff	3',4'-dimethoxy-2'-hydroxychalcone	[M+H]+	0.939410316929421	HMDB0133973		Phenylpropanoids and polyketides	Linear 1,3-diarylpropanoids	Chalcones and dihydrochalcones	1.20953e+07	1.07367e+07	5.94344e+06	8.57428e+06	5.19076e+06	9.64978e+06	2.58445e+06	2.04947e+06	3.75384e+06	2.5511e+06	2.6863e+06	2.79063e+06	1.29677e+06	3.14349e+06	1.32846e+06	896184	848226	1.04226e+06	8.69838e+06	2.73596e+06	1.4259e+06	3.63497514778204e-06	q1-q0;q2-q0
M493T449	493.24352	449.2380000	diff	3beta-hydroxydeoxodihydrodeoxygedunin	[M+Na]+	0.923822816315894						1.06159e+07	8.67749e+06	8.6057e+06	7.92805e+06	6.17983e+06	5.19424e+06	3.48359e+06	1.56146e+06	1.84802e+06	2.33126e+06	1.80894e+06	2.52529e+06	1.41395e+06	1.93972e+06	1.77562e+06	2.21286e+06	1.18091e+06	1.26438e+06	7.86686e+06	2.25976e+06	1.63124e+06	2.96027966629204e-07	q1-q0;q2-q0
M531T282	531.27090	281.9020000	diff	4-(2-oxo-1,2,3,4-tetrahydroquinolin-6-yl)oxycilostazol	[M+H]+	0.861794702			Organoheterocyclic compounds	Quinolines and derivatives	Quinolones and derivatives	7.70732e+07	7.05878e+07	5.90839e+07	6.68433e+07	6.0612e+07	6.26543e+07	4.06644e+07	4.02522e+07	3.95823e+07	3.79337e+07	3.98976e+07	4.17469e+07	4.72304e+07	2.40217e+07	2.64133e+07	3.23161e+07	4.16145e+07	2.96985e+07	6.61424e+07	4.00129e+07	3.35491e+07	8.06538884260776e-07	q1-q0;q2-q0
M478T330	478.30237	329.9730000	diff	4-[5-[[4-[5-[acetyl(hydroxy)amino]pentylamino]-4-oxobutanoyl]-hydroxyamino]pentylamino]-4-oxobutanoic acid	[M+NH4]+	0.936973699483649			Lipids and lipid-like molecules	Fatty Acyls	Fatty amides	1.12002e+09	6.31e+08	5.45601e+08	9.37545e+08	5.20036e+08	4.87372e+08	2.41174e+08	2.6316e+08	2.8122e+08	2.58121e+08	2.50423e+08	2.69467e+08	3.12277e+08	2.72045e+08	2.56784e+08	2.93371e+08	2.64588e+08	2.48866e+08	7.06929e+08	2.60594e+08	2.74655e+08	0.000143216609107334	q1-q0;q2-q0
M168T468	168.06903	467.7135000	diff	4-acetamidobutanoate	[M+Na]+	0.944901795111389	HMDB0003681	C02946	Organic acids and derivatives	Carboxylic acids and derivatives	Amino acids, peptides, and analogues	1.85685e+07	1.61327e+07	1.46504e+07	1.32993e+07	1.36462e+07	1.30522e+07	1.13595e+07	1.10125e+07	1.07808e+07	9.8267e+06	1.1474e+07	9.62124e+06	6.76444e+06	7.6405e+06	7.39928e+06	1.03537e+07	7.73153e+06	7.46615e+06	1.48915e+07	1.06791e+07	7.8926e+06	3.00704272130817e-06	q1-q0;q2-q0;q2-q1
M90T470	90.09371	470.0160000	diff	4-amino-1-butanol	[M+H]+	0.989073811326034			Organic nitrogen compounds	Organonitrogen compounds	Amines	6.82014e+07	7.92704e+07	6.95218e+07	6.25208e+07	6.36615e+07	6.64512e+07	6.27126e+07	6.23211e+07	6.27861e+07	6.32542e+07	6.30169e+07	6.08352e+07	7.21149e+07	6.91065e+07	6.87657e+07	6.81842e+07	6.53987e+07	6.76334e+07	6.82712e+07	6.24877e+07	6.85339e+07	0.0209745125218025	q1-q0;q2-q1
M232T426	232.05360	426.4695000	diff	4-amino-9-methoxypsoralen	[M+H]+	0.778275925780909			Phenylpropanoids and polyketides	Coumarins and derivatives	Furanocoumarins	3.75607e+07	3.34885e+07	3.238e+07	2.18208e+07	2.24031e+07	2.54261e+07	1.86399e+07	2.05419e+07	2.16077e+07	1.86262e+07	2.01467e+07	1.9428e+07	2.19215e+06	1.22383e+06	1.65734e+06	977422	1.92082e+06	3.15187e+06	2.88465e+07	1.98317e+07	1.85391e+06	1.3591193426109e-08	q1-q0;q2-q0;q2-q1
M110T541	110.07389	541.3205000	diff	4-aminophenol	[M+H]+	0.82253663850183	HMDB0001169	C02372	Benzenoids	Benzene and substituted derivatives	Aniline and substituted anilines	1.71018e+08	1.7454e+08	1.35417e+07	1.73785e+08	2.0446e+08	2.96578e+08	2.14508e+08	1.14497e+08	2.117e+08	1.43281e+08	2.26648e+08	2.25765e+08	1.03186e+07	1.73724e+07	9.53591e+06	9.46541e+06	9.40943e+06	9.15444e+06	1.7232e+08	1.894e+08	1.0876e+07	0.000168885885537731	q2-q0;q2-q1
M192T528	192.02831	527.9815000	diff	4-aminophenyl-1-thio-.beta.-d-galactopyranoside	[M+H-C2H8O4]+	0.846203981794454			Organic oxygen compounds	Organooxygen compounds	Carbohydrates and carbohydrate conjugates	928067	822186	542557	547876	628026	490582	2.68715e+07	2.64424e+07	2.78669e+07	2.7457e+07	2.75789e+07	2.83386e+07	3.54836e+07	3.62347e+07	3.55907e+07	3.48048e+07	3.41698e+07	3.28498e+07	659882	2.74259e+07	3.48556e+07	3.25598978668439e-20	q1-q0;q2-q0;q2-q1
M95T562	95.06285	561.9015000	diff	4-aminopyridine	[M+H]+	0.981409762194284		C13728	Organoheterocyclic compounds	Pyridines and derivatives	Aminopyridines and derivatives	1.12964e+08	1.15e+08	8.30109e+07	8.38123e+07	8.66962e+07	8.11384e+07	6.72929e+08	6.56026e+08	2.43305e+09	6.49789e+08	5.74493e+08	5.73876e+08	4.96343e+08	5.06608e+08	4.55997e+08	4.66542e+08	4.69762e+08	4.64748e+08	9.37703e+07	9.26694e+08	4.76667e+08	0.0142528408678457	q1-q0
M160T368	160.11135	367.9120000	diff	4-aminovaleric acid betaine	[M+H]+	0.748434939			Lipids and lipid-like molecules	Fatty Acyls	Fatty acids and conjugates	1.22386e+07	1.22686e+07	1.0103e+07	1.00598e+07	9.2141e+06	8.44084e+06	9.76403e+06	1.25443e+07	1.25749e+07	4.08525e+06	2.12766e+06	1.63971e+06	6.33479e+07	5.78315e+07	3.82082e+07	5.77449e+07	1.50898e+07	5.75556e+07	1.03875e+07	7.12264e+06	4.82963e+07	1.4503522870375e-05	q2-q0;q2-q1
M251T355	251.19172	354.7150000	diff	4-androstene-11.beta.,17.beta.-diol-3-one	[M+H-3H2O]+	0.822993335567629	HMDB0060339	C18075	Lipids and lipid-like molecules	Steroids and steroid derivatives	Androstane steroids	3.39291e+06	1.85046e+06	2.51744e+06	2.29316e+06	2.30374e+06	2.24616e+06	1.19888e+07	1.27506e+07	1.16021e+07	1.1204e+07	1.11972e+07	1.06677e+07	4.3481e+06	3.8977e+06	5.1751e+06	3.44779e+06	4.04874e+06	3.63231e+06	2.43398e+06	1.15684e+07	4.09162e+06	2.05642352930551e-13	q1-q0;q2-q0;q2-q1
M178T350	178.13758	349.9120000	diff	4-benzofuranethanamine, 2,3-dihydro-.alpha.-methyl-	[M+H]+	0.999261117127549						6.72289e+07	5.99893e+07	5.6605e+07	5.72466e+07	5.13605e+07	5.18027e+07	9.57603e+07	9.68376e+07	9.69499e+07	9.43977e+07	9.45356e+07	9.64301e+07	4.38652e+07	4.21883e+07	4.32918e+07	4.36544e+07	4.09707e+07	4.11833e+07	5.73722e+07	9.58185e+07	4.25256e+07	1.87328576839107e-13	q1-q0;q2-q0;q2-q1
M367T204	367.32152	204.1300000	diff	4-cholestenone	[M+H-H2O]+	0.951733483889289	HMDB0000921	C00599	Lipids and lipid-like molecules	Steroids and steroid derivatives	Cholestane steroids	1.57443e+07	1.73733e+07	5.11332e+06	6.55201e+06	5.97561e+06	1.05056e+07	727488	1.11646e+06	1.01933e+06	1.5959e+06	1.78615e+06	1.12606e+06	199603	1.02428e+06	1.57479e+06	1.23455e+06	674970	1.39814e+06	1.02107e+07	1.22857e+06	1.01772e+06	0.000118632869099731	q1-q0;q2-q0
M339T309	339.11381	308.8560000	diff	4-demethylsimmondsin 2'-ferulate	[M+H-C9H13O4N]+	0.842529650916179			Phenylpropanoids and polyketides	Cinnamic acids and derivatives	Hydroxycinnamic acids and derivatives	1.05921e+07	7.18734e+06	1.15592e+07	7.5268e+06	7.72075e+06	6.66905e+06	3.18198e+06	3.19257e+06	3.07287e+06	2.48031e+06	2.5625e+06	2.32442e+06	70101.3	51437.7	40024.1	70784.3	324483	182505	8.54253e+06	2.80244e+06	123222	1.11943591486928e-08	q1-q0;q2-q0;q2-q1
M236T444	236.15547	443.6660000	diff	4-fluoro-.alpha.-pyrrolidinobutiophenone	[M+H]+	0.801637592074571			Organic oxygen compounds	Organooxygen compounds	Carbonyl compounds	2.55433e+08	2.26434e+08	2.26979e+08	1.98146e+08	2.03297e+08	1.91675e+08	1.9978e+08	1.958e+08	1.7775e+08	1.7809e+08	1.86233e+08	1.78883e+08	1.46676e+08	1.60831e+08	1.45121e+08	1.50025e+08	1.46945e+08	1.44996e+08	2.16994e+08	1.86089e+08	1.49099e+08	6.05458698422265e-06	q1-q0;q2-q0;q2-q1
M155T50_2	155.10744	49.9221500	diff	4-hydroperoxy-2-nonenal	[M+H-H2O]+	0.891932944736942	HMDB0060287		Organic oxygen compounds	Organooxygen compounds	Carbonyl compounds	5.21712e+07	3.17143e+07	3.15635e+07	3.02774e+07	3.06625e+07	3.36828e+07	2.01296e+07	1.3124e+07	1.26341e+07	1.19466e+07	1.02315e+07	1.17591e+07	5.86804e+06	5.55185e+06	6.33795e+06	6.13002e+06	6.36829e+06	6.20932e+06	3.5012e+07	1.33042e+07	6.07758e+06	2.85994797452277e-07	q1-q0;q2-q0
M202T889	202.17382	888.6115000	diff	4-hydroxy-1-(2-hydroxyethyl)-2,2,6,6-tetramethylpiperidine	[M+H]+	0.841039178778837						8.67804e+06	1.02561e+07	9.61819e+06	9.1304e+06	7.6097e+06	7.52887e+06	4.88919e+06	7.17162e+06	6.87874e+06	6.98249e+06	7.34052e+06	6.87889e+06	3.54215e+07	3.14647e+06	3.28644e+07	1.30293e+07	1.25352e+07	1.4265e+07	8.80355e+06	6.69024e+06	1.85437e+07	0.0318069259250378	q2-q1
M289T96	289.18092	96.3673000	diff	4-hydroxy-17.beta.-estradiol	[M+H]+	0.9497192927882		C14209	Lipids and lipid-like molecules	Steroids and steroid derivatives	Estrane steroids	4.76359e+07	2.00865e+07	2.78637e+07	4.15653e+07	2.32282e+07	2.31913e+07	1.21286e+07	1.03375e+07	9.66849e+06	9.09121e+06	9.32398e+06	1.21233e+07	9.29344e+06	1.02742e+07	1.04286e+07	9.8985e+06	1.00479e+07	1.5672e+07	3.05952e+07	1.04455e+07	1.09358e+07	0.000115466294272699	q1-q0;q2-q0
M102T477	102.09395	477.0880000	diff	4-hydroxy-l-isoleucine	[M+H-CH2O2]+	0.83364019087936			Organic acids and derivatives	Carboxylic acids and derivatives	Amino acids, peptides, and analogues	3.36164e+07	3.67212e+07	3.45658e+07	3.2663e+07	3.32478e+07	2.78747e+07	2.32118e+07	2.17161e+07	2.73494e+07	2.01454e+07	2.74885e+07	1.98989e+07	1.76943e+07	1.86904e+07	1.58525e+07	1.58222e+07	1.2741e+07	1.60436e+07	3.31148e+07	2.33017e+07	1.61407e+07	1.45182165271102e-07	q1-q0;q2-q0;q2-q1
M123T441	123.04679	440.7140000	diff	4-hydroxybenzaldehyde	[M+H]+	0.983241023378713	HMDB0011718	C00633	Organic oxygen compounds	Organooxygen compounds	Carbonyl compounds	9.31097e+06	7.58928e+06	7.18048e+06	6.75093e+06	7.37567e+06	6.37583e+06	1.53848e+07	1.6603e+07	1.55852e+07	1.59064e+07	1.38709e+07	1.59056e+07	1.78106e+07	2.02945e+07	2.20554e+07	2.36768e+07	1.82112e+07	1.77352e+07	7.43053e+06	1.55426e+07	1.99639e+07	4.38167455739247e-09	q1-q0;q2-q0;q2-q1
M174T358	174.10618	358.4960000	diff	4-hydroxydebrisoquine	[M+H-H2O]+	0.870169582899817	HMDB0006468					1.64091e+06	3.49338e+06	2.7483e+06	2.2842e+06	3.85099e+06	2.29895e+06	5.84787e+06	8.5325e+06	1.03945e+07	1.24446e+07	1.55936e+07	1.34478e+07	3.71052e+06	3.9429e+06	3.66248e+06	3.2949e+06	3.23718e+06	3.19458e+06	2.71946e+06	1.10435e+07	3.50709e+06	7.34208692553047e-06	q1-q0;q2-q1
M148T442	148.09991	441.9765000	diff	4-hydroxyisoleucine	[M+H]+	0.887366775363705		C20802	Organic acids and derivatives	Carboxylic acids and derivatives	Amino acids, peptides, and analogues	1.31261e+07	1.11902e+07	1.12595e+07	1.06507e+07	1.10228e+07	1.02155e+07	1.05031e+07	1.45218e+07	1.37777e+07	1.34087e+07	1.46788e+07	1.39021e+07	2.59836e+07	1.9831e+07	1.51002e+07	2.08151e+07	1.76667e+07	1.68605e+07	1.12441e+07	1.34654e+07	1.93762e+07	0.000114818774105334	q2-q0;q2-q1
M600T351_2	600.42293	350.9795000	diff	4-hydroxymyxol	[M]+	0.754554395			Lipids and lipid-like molecules	Prenol lipids	Tetraterpenoids	3.85268e+06	2.73798e+06	3.17122e+06	2.70223e+06	3.20703e+06	3.39468e+06	8.33058e+06	8.59367e+06	7.88649e+06	7.79614e+06	7.90013e+06	6.38954e+06	2.86137e+06	2.96096e+06	3.05312e+06	3.69004e+06	2.95958e+06	2.89596e+06	3.17763e+06	7.81609e+06	3.07017e+06	1.05821790873844e-10	q1-q0;q2-q1
M146T148	146.06070	147.7770000	diff	4-hydroxyquinoline	[M+H]+	0.999324470027995		C06343	Organoheterocyclic compounds	Quinolines and derivatives	Quinolones and derivatives	6.32856e+08	5.68327e+08	5.84261e+08	4.97742e+08	4.78141e+08	5.57671e+08	8.65527e+08	8.35281e+08	8.13956e+08	5.13138e+08	4.94968e+08	5.74328e+08	1.51681e+08	1.51731e+08	1.40397e+08	1.38849e+08	1.40898e+08	1.44185e+08	5.53166e+08	6.82866e+08	1.44624e+08	6.37195752438949e-07	q2-q0;q2-q1
M127T459	127.05303	459.4140000	diff	4-imidazoleacetic acid	[M+H]+	0.997451391160375	HMDB0002024	C02835	Organoheterocyclic compounds	Azoles	Imidazoles	2.53463e+08	2.67431e+08	1.75874e+08	2.29916e+08	2.11862e+08	2.22548e+08	2.43509e+08	2.27127e+08	2.33415e+08	2.23709e+08	2.15178e+08	2.25952e+08	1.8275e+08	1.9395e+08	1.9637e+08	1.96029e+08	1.76512e+08	1.71967e+08	2.26849e+08	2.28148e+08	1.86263e+08	0.00393975208377355	q2-q0;q2-q1
M460T333	460.29204	332.7100000	diff	4-imidazolidineheptanoic acid, 3-[(2-cyclohexyl-2-hydroxyethyl)amino]-2,5-dioxo-1-(phenylmethyl)-	[M+H]+	0.934579163			Organoheterocyclic compounds	Azolidines	Imidazolidines	1.17483e+07	1.08438e+07	1.01167e+07	8.75973e+06	8.26294e+06	9.31568e+06	1.55847e+07	1.63e+07	1.50797e+07	1.33126e+07	1.39244e+07	1.38232e+07	4.99126e+06	4.85983e+06	4.52042e+06	4.70894e+06	3.08289e+06	4.43112e+06	9.8412e+06	1.46708e+07	4.43241e+06	2.94649968167923e-10	q1-q0;q2-q0;q2-q1
M83T557	83.06403	556.9885000	diff	4-methyl-1h-pyrazole	[M+H]+	0.999215759464843	HMDB0015344	C07837	Organoheterocyclic compounds	Azoles	Pyrazoles	3.45724e+08	3.68623e+08	2.23321e+08	3.40376e+08	3.25931e+08	3.18666e+08	1.42547e+09	4.68564e+08	5.10572e+08	4.98455e+08	4.66103e+08	4.37584e+08	2.2344e+08	2.7852e+08	2.69431e+08	2.71264e+08	2.6433e+08	2.68517e+08	3.2044e+08	6.34459e+08	2.62584e+08	0.0262334612858947	q2-q1
M101T315	101.10977	314.7880000	diff	4-methyl-n-((4-methyl-1-piperazinyl)carbonyl)benzenesulfonamide	[M+H-C8H7SO3N]+	0.899315699278476			Benzenoids	Benzene and substituted derivatives	Benzenesulfonamides	1.3234e+07	1.26975e+07	1.54667e+07	1.29421e+07	1.39412e+07	1.39517e+07	1.81655e+07	2.9227e+07	1.28332e+07	2.00573e+07	2.26456e+07	1.06131e+07	1.03519e+07	6.06835e+06	1.02425e+07	5.8846e+06	7.908e+06	6.13786e+06	1.37055e+07	1.89236e+07	7.76554e+06	0.00114525529267248	q2-q1
M105T51	105.07076	50.7281000	diff	4-methylbenzyl alcohol	[M+H-H2O]+	0.99861745068682	HMDB0041609	C06757	Benzenoids	Benzene and substituted derivatives	Benzyl alcohols	6.81801e+08	8.9732e+08	8.72152e+08	9.69377e+08	9.50185e+08	8.66132e+08	6.68335e+08	9.51061e+08	9.55529e+08	9.86244e+08	7.75165e+08	9.8989e+08	6.7201e+08	6.89766e+08	6.535e+08	4.59302e+08	5.99642e+08	6.26827e+08	8.72828e+08	8.87704e+08	6.16841e+08	0.000835779859177838	q2-q0;q2-q1
M140T333	140.01112	332.5930000	diff	4-nitrophenol	[M+H]+	0.928935471	HMDB0001232	C00870	Benzenoids	Phenols	Nitrophenols	2.85472e+07	2.61618e+07	2.22263e+07	2.40713e+07	5.70214e+06	6.16734e+06	7.61982e+06	1.79613e+07	1.95037e+07	1.87653e+07	2.76975e+07	7.0981e+06	3.42024e+07	3.85419e+07	3.74518e+07	2.88582e+07	3.98847e+07	6.10014e+07	1.88127e+07	1.6441e+07	3.99901e+07	0.00138725423991191	q2-q0;q2-q1
M199T103	199.08752	102.9805000	diff	4-nitrosodiphenylamine	[M+H]+	0.955544750974324		C19479	Benzenoids	Benzene and substituted derivatives	Aniline and substituted anilines	2.96396e+07	3.15453e+07	2.56004e+07	3.13657e+07	2.95061e+07	3.04638e+07	1.85755e+07	1.69747e+07	1.72233e+07	1.83235e+07	1.72748e+07	1.58065e+07	7.84683e+06	1.21394e+07	1.26543e+07	1.01441e+07	1.09948e+07	6.79418e+06	2.96868e+07	1.73631e+07	1.00956e+07	8.59813985837882e-11	q1-q0;q2-q0;q2-q1
M294T51_2	294.24413	50.9002000	diff	4-penten-1-one, 3,3,4-trimethyl-1-(1-pentyl-1h-indol-3-yl)-	[M+H-H2O]+	0.86515381034395			Organoheterocyclic compounds	Indoles and derivatives	N-alkylindoles	4.05192e+07	4.89316e+07	5.04412e+07	6.88714e+07	6.5436e+07	3.71228e+07	5.13607e+07	7.12098e+07	6.77537e+07	6.53427e+07	7.41488e+07	6.56571e+07	3.7149e+07	3.63156e+07	3.42844e+07	2.28319e+07	2.40159e+07	3.29323e+07	5.1887e+07	6.59121e+07	3.12549e+07	5.18190336037071e-05	q2-q0;q2-q1
M129T475	129.10514	475.0530000	diff	4-piperidinecarboxamide	[M+H]+	0.731235288813593	HMDB0000661	C00489	Organoheterocyclic compounds	Piperidines	Piperidinecarboxylic acids and derivatives	2.76464e+07	2.87473e+07	2.60754e+07	2.66191e+07	2.29007e+07	2.25014e+07	2.18768e+07	2.3108e+07	2.24863e+07	2.18254e+07	2.15149e+07	2.34138e+07	2.02611e+07	2.194e+07	2.20184e+07	2.13017e+07	2.16681e+07	2.10437e+07	2.57484e+07	2.23709e+07	2.13721e+07	0.000587816291251921	q1-q0;q2-q0
M124T462	124.04038	462.0730000	diff	4-Pyridinecarboxylic acid	(M+H)+	0.66						2.44985e+06	1.22715e+06	2.31387e+06	1.93287e+06	2.17129e+06	2.15808e+06	3.16724e+06	3.45027e+06	2.26546e+06	3.40843e+06	2.85172e+06	3.25921e+06	2.53968e+06	1.69299e+06	1.1679e+06	1.76588e+06	2.84694e+06	1.70769e+06	2.04218e+06	3.06705e+06	1.95351e+06	0.0028133346328143	q1-q0;q2-q1
M491T28_2	491.29399	28.1698000	diff	4-quinazolinamine, 2-(hexahydro-4-methyl-1h-1,4-diazepin-1-yl)-6,7-dimethoxy-n-[1-(phenylmethyl)-4-piperidinyl]-	[M+H]+	0.821156815			Organoheterocyclic compounds	Piperidines	Benzylpiperidines	8.79269e+06	8.61974e+06	6.80482e+06	6.82652e+06	6.63775e+06	6.40444e+06	5.48837e+06	5.52047e+06	5.71476e+06	6.4754e+06	5.76054e+06	5.55297e+06	6.72606e+06	6.25324e+06	6.3948e+06	6.39327e+06	5.7726e+06	6.02639e+06	7.34766e+06	5.75208e+06	6.26106e+06	0.00315149940309054	q1-q0;q2-q0
M174T316	174.05846	316.1730000	diff	4-quinolinecarboxylate	[M+H]+	0.737375778983315		C08043	Organoheterocyclic compounds	Quinolines and derivatives	Quinoline carboxylic acids	7.75949e+06	6.80073e+06	7.41967e+06	6.41001e+06	6.85548e+06	5.35561e+06	6.00448e+06	5.53759e+06	5.54139e+06	5.1308e+06	5.32274e+06	5.34666e+06	3.20332e+06	3.04576e+06	3.16827e+06	3.15126e+06	3.0383e+06	3.01174e+06	6.76683e+06	5.48061e+06	3.10311e+06	1.25019985948163e-08	q1-q0;q2-q0;q2-q1
M148T791	148.06366	791.2560000	diff	4,4'-bis(dimethylamino)benzophenone	[M+H-C8H11N]+	0.856748767804967		C19266	Benzenoids	Benzene and substituted derivatives	Benzophenones	3.8714e+06	3.95958e+06	3.6838e+06	3.72357e+06	3.28657e+06	3.61069e+06	9.00667e+06	8.13256e+06	9.44133e+06	1.8835e+07	1.53448e+07	8.29026e+06	6.32494e+06	7.09195e+06	7.44848e+06	5.9927e+06	6.8898e+06	6.855e+06	3.68927e+06	1.15084e+07	6.76714e+06	0.000420780888924739	q1-q0;q2-q1
M359T501_3	359.24734	500.7620000	diff	4,5-epoxy-7z,10z,13z,16z,19z-docosapentaenoic acid, methyl ester	[M+H]+	0.921179640201972			Lipids and lipid-like molecules	Fatty Acyls	Fatty acids and conjugates	2.30539e+07	2.03378e+07	1.84211e+07	1.58033e+07	1.42572e+07	1.62818e+07	7.43497e+06	9.27996e+06	7.21072e+06	7.35444e+06	9.47894e+06	7.5698e+06	2.17374e+06	2.73808e+06	2.21254e+06	2.61637e+06	2.58249e+06	2.63747e+06	1.80258e+07	8.05481e+06	2.49345e+06	3.0119805690781e-09	q1-q0;q2-q0;q2-q1
M365T530_2	365.11284	529.7265000	diff	4.beta.-galactobiose	[M+Na]+	0.999798382638154			Organic oxygen compounds	Organooxygen compounds	Carbohydrates and carbohydrate conjugates	2.25133e+08	1.4851e+08	1.33128e+08	1.27826e+08	1.20203e+08	1.33573e+08	1.83629e+08	2.01623e+08	1.82687e+08	1.88804e+08	1.74098e+08	2.01576e+08	1.03051e+08	1.23851e+08	1.17669e+08	1.20174e+08	1.2461e+08	1.18544e+08	1.48062e+08	1.88736e+08	1.17983e+08	0.000460272152936633	q1-q0;q2-q1
M144T61_1	144.04850	60.8516000	diff	5-(2-hydroxyethyl)-4-methylthiazole	[M+H]+	0.999503410672132	HMDB0032985	C04294	Organoheterocyclic compounds	Azoles	Thiazoles	1.66646e+09	1.56942e+09	1.54425e+09	1.56714e+09	1.51736e+09	1.52971e+09	1.22128e+09	1.14688e+09	1.20559e+09	1.26206e+09	1.23092e+09	1.22012e+09	3.96166e+08	4.13004e+08	4.15464e+08	4.31781e+08	3.913e+08	4.06432e+08	1.56572e+09	1.21448e+09	4.09025e+08	8.82826899826799e-18	q1-q0;q2-q0;q2-q1
M190T476	190.11136	476.0215000	diff	5-(2-methylaminopropyl)benzofuran	[M+H]+	0.709035741742233						1.61463e+08	1.49809e+08	1.53037e+08	1.32996e+08	1.31499e+08	1.10278e+08	1.03209e+08	1.00364e+08	1.00681e+08	9.81203e+07	1.04257e+08	9.81155e+07	3.38455e+07	3.84629e+07	3.48168e+07	3.57292e+07	3.71234e+07	3.45267e+07	1.39847e+08	1.00791e+08	3.57508e+07	1.99251722333314e-10	q1-q0;q2-q0;q2-q1
M110T289	110.03745	289.4045000	diff	5-aminoimidazole-4-carboxamide	[M+H-NH3]+	0.802512115461532	HMDB0003192	C04051	Organoheterocyclic compounds	Azoles	Imidazoles	5.7821e+06	5.92535e+06	5.47198e+06	5.46855e+06	5.79419e+06	5.01097e+06	9.03093e+06	9.95016e+06	9.62256e+06	9.64659e+06	9.78505e+06	1.00373e+07	2.41672e+06	5.70919e+06	5.86112e+06	2.15078e+06	2.37476e+06	2.12126e+06	5.57552e+06	9.67877e+06	3.43897e+06	2.06797528220004e-07	q1-q0;q2-q0;q2-q1
M100T523	100.07817	523.1665000	diff	5-aminovaleric acid	[M+H-H2O]+	0.935384000713858	HMDB0003355	C00431	Organic acids and derivatives	Carboxylic acids and derivatives	Amino acids, peptides, and analogues	3.25854e+07	2.96548e+07	3.12321e+07	3.09802e+07	3.56002e+07	2.82702e+07	5.9871e+07	6.03246e+07	5.64998e+07	5.78258e+07	5.57388e+07	5.69518e+07	1.95623e+07	2.1228e+07	2.06399e+07	2.14062e+07	2.02214e+07	1.97797e+07	3.13871e+07	5.78686e+07	2.04729e+07	3.10792432313114e-15	q1-q0;q2-q0;q2-q1
M160T524	160.13660	524.0540000	diff	5-aminovaleric acid betaine	[M+H]+	0.994980963526058			Lipids and lipid-like molecules	Fatty Acyls	Fatty acids and conjugates	2.95187e+07	2.93845e+07	2.80089e+07	2.71824e+07	2.64362e+07	2.59546e+07	1.50204e+07	1.50131e+07	1.48909e+07	1.42835e+07	1.40614e+07	1.43332e+07	1.13502e+07	1.13731e+07	1.08146e+07	1.0665e+07	1.12337e+07	1.10439e+07	2.77476e+07	1.46004e+07	1.10801e+07	8.3653385998186e-15	q1-q0;q2-q0;q2-q1
M213T381	213.17536	380.5380000	diff	5-androsten-3.beta.,16.alpha.-diol-17-one	[M+H-C3H8O3]+	0.839360266096717	HMDB0000352	C05139	Lipids and lipid-like molecules	Steroids and steroid derivatives	Androstane steroids	2.70094e+08	2.42942e+08	2.3953e+08	2.18839e+08	2.28684e+08	1.86477e+08	1.57727e+08	1.54474e+08	1.56062e+08	1.59375e+08	1.47122e+08	1.45013e+08	7.35188e+07	8.02444e+07	8.08619e+07	7.24977e+07	7.60606e+07	7.16733e+07	2.31094e+08	1.53296e+08	7.58094e+07	3.11545891019767e-10	q1-q0;q2-q0;q2-q1
M173T49	173.13433	48.8058000	diff	5-androstene-3.beta.,17.beta.-diol	[M+H-C6H14O2]+	0.985339687056965	HMDB0003818	C04295	Lipids and lipid-like molecules	Steroids and steroid derivatives	Androstane steroids	3.85176e+07	3.68051e+07	3.59531e+07	3.42722e+07	3.32487e+07	3.30407e+07	2.29289e+07	2.68394e+07	2.24284e+07	2.44721e+07	2.89288e+07	2.38818e+07	2.14876e+07	2.16231e+07	2.16762e+07	2.07624e+07	3.64037e+07	2.14344e+07	3.53062e+07	2.49132e+07	2.38979e+07	0.000284625983575816	q1-q0;q2-q0
M245T383	245.10205	382.9290000	diff	5-azacytidine	[M+H]+	0.997418713524329		C11262	Organic oxygen compounds	Organooxygen compounds	Carbohydrates and carbohydrate conjugates	1.55705e+07	1.36098e+07	1.0946e+07	1.15465e+07	1.05188e+07	1.05119e+07	1.3225e+07	1.37328e+07	1.28361e+07	1.63502e+07	1.51765e+07	1.3906e+07	8.93713e+06	9.92696e+06	9.43223e+06	8.63888e+06	9.10927e+06	8.53554e+06	1.21172e+07	1.42044e+07	9.09667e+06	7.45839656417184e-05	q2-q0;q2-q1
M410T449	410.22189	449.4535000	diff	5-heptenoic acid, 7-[(1s,2r,3r,4r)-3-[[2-[(phenylamino)carbonyl]hydrazinyl]methyl]-7-oxabicyclo[2.2.1]hept-2-yl]-, (5z)-	[M+Na]+	0.726707955653108			Benzenoids	Benzene and substituted derivatives	N-phenylureas	4.52118e+08	3.73471e+08	3.53427e+08	3.14092e+08	2.71163e+08	2.26619e+08	2.90917e+08	3.10012e+08	2.6214e+08	3.50374e+08	3.11702e+08	3.27103e+08	2.65432e+07	3.44365e+07	2.65569e+07	3.35096e+07	3.22261e+07	3.75703e+07	3.31815e+08	3.08708e+08	3.18071e+07	2.75238157994176e-08	q2-q0;q2-q1
M256T527	256.09767	526.7150000	diff	5-Hydroxymethylcytidine	(M+H-H2O)+	0.7537						2.92078e+07	2.7937e+07	2.33783e+07	2.34135e+07	2.39868e+07	2.74829e+07	5.22092e+06	5.26109e+06	5.64248e+06	6.70915e+06	5.39548e+06	5.99534e+06	4.03957e+06	4.52367e+06	3.46923e+06	4.55104e+06	4.41642e+06	4.52534e+06	2.5901e+07	5.70408e+06	4.25421e+06	1.99746890128952e-13	q1-q0;q2-q0
M235T472	235.11602	471.6715000	diff	5-methoxytryptophan	[M+H]+	0.747285287	HMDB0002339		Organoheterocyclic compounds	Indoles and derivatives	Tryptamines and derivatives	1.14959e+07	9.81154e+06	1.00327e+07	8.74312e+06	8.0034e+06	7.58699e+06	1.5244e+07	1.65192e+07	1.60074e+07	1.44672e+07	1.35134e+07	1.3322e+07	5.32088e+06	5.05503e+06	4.92771e+06	5.26117e+06	4.48314e+06	5.44681e+06	9.27894e+06	1.48455e+07	5.08246e+06	1.11932375581259e-09	q1-q0;q2-q0;q2-q1
M126T336	126.06897	336.0590000	diff	5-methyl-2'-deoxycytidine	[M+H-C5H8O3]+	0.999592953633914		C03592	Nucleosides, nucleotides, and analogues	Pyrimidine nucleosides	Pyrimidine 2'-deoxyribonucleosides	7.58051e+08	6.64565e+08	5.3637e+08	6.22349e+08	6.42385e+08	6.48401e+08	4.87875e+08	6.92205e+08	4.61451e+08	4.31566e+08	6.74222e+08	4.03021e+08	1.50236e+08	2.01788e+08	1.65632e+08	1.70915e+08	1.42104e+08	1.35473e+08	6.45354e+08	5.25057e+08	1.61025e+08	1.5518872475792e-07	q2-q0;q2-q1
M258T373	258.11353	373.3420000	diff	5-methylcytidine	[M+H]+	0.998138053531056	HMDB0000982		Nucleosides, nucleotides, and analogues	Pyrimidine nucleosides		5.19303e+06	3.67614e+06	4.64129e+06	3.16227e+06	4.3414e+06	3.11224e+06	8.38102e+06	8.79585e+06	9.0929e+06	8.4012e+06	9.60823e+06	8.17405e+06	2.20134e+06	1.93337e+06	2.02929e+06	1.77899e+06	1.70455e+06	1.64379e+06	4.02106e+06	8.74221e+06	1.88189e+06	9.81601506161901e-12	q1-q0;q2-q0;q2-q1
M273T512_2	273.08919	512.3360000	diff	5-methylcytosine	[2M+Na]+	0.980823834	HMDB0002894	C02376	Organoheterocyclic compounds	Diazines	Pyrimidines and pyrimidine derivatives	1.51401e+06	1.4627e+06	1.82475e+06	403612	1.3539e+06	398428	1.7328e+08	2.01322e+08	1.9949e+08	1.95759e+08	2.16244e+08	1.8375e+08	7.29831e+06	8.66047e+06	9.93333e+06	7.80274e+06	8.14828e+06	7.13035e+06	1.15957e+06	1.94974e+08	8.16225e+06	1.33654685174827e-16	q1-q0;q2-q1
M163T49	163.14893	48.5720000	diff	5.alpha.-androstan-3.beta.-ol	[M+H-C7H14O]+	0.991005117676999	HMDB0005830		Lipids and lipid-like molecules	Steroids and steroid derivatives	Androstane steroids	8.86452e+07	9.11704e+07	7.93093e+07	7.47142e+07	7.31531e+07	1.04426e+08	6.88436e+07	5.67936e+07	5.66716e+07	7.09374e+07	6.39957e+07	6.11028e+07	4.49184e+07	4.34599e+07	4.62803e+07	5.81356e+07	4.59169e+07	4.46842e+07	8.52364e+07	6.30574e+07	4.72325e+07	4.10842123750049e-06	q1-q0;q2-q0;q2-q1
M315T406	315.24576	406.3830000	diff	5.alpha.-pregnan-3.alpha.-ol-11,20-dione	[M+H-H2O]+	0.960324377203763		C13803	Lipids and lipid-like molecules	Steroids and steroid derivatives	Pregnane steroids	8.53298e+06	9.36977e+06	7.52551e+06	8.29094e+06	7.77462e+06	5.76593e+06	4.08443e+06	3.83135e+06	4.27257e+06	3.74528e+06	8.81934e+06	3.63101e+06	2.04043e+06	2.26025e+06	1.97145e+06	1.75938e+06	1.68943e+06	1.86698e+06	7.87663e+06	4.73066e+06	1.93132e+06	7.82682968646872e-06	q1-q0;q2-q0;q2-q1
M285T287	285.24802	287.3910000	diff	5.alpha.-pregnane-3.alpha.,20.alpha.-diol	[M+H-2H2O]+	0.863088569438117		C18042	Lipids and lipid-like molecules	Steroids and steroid derivatives	Pregnane steroids	7.85312e+07	6.91419e+07	5.6627e+07	5.49913e+07	5.53671e+07	5.38365e+07	8.35675e+06	9.44305e+06	8.04618e+06	9.94067e+06	9.44886e+06	8.68399e+06	8.02407e+06	6.07559e+06	6.53992e+06	6.14678e+06	8.79088e+06	6.76506e+06	6.14159e+07	8.98658e+06	7.05705e+06	6.19234999436061e-11	q1-q0;q2-q0
M335T218	335.25939	218.2000000	diff	5.beta.-pregnane-3.alpha.,17-diol-20-one	[M+H]+	0.891404138167836		C14609	Lipids and lipid-like molecules	Steroids and steroid derivatives	Pregnane steroids	2.98239e+08	2.71252e+08	2.62751e+08	2.60352e+08	2.30609e+08	2.85888e+08	1.59681e+08	1.4176e+08	1.14427e+08	1.54099e+08	1.45924e+08	1.47256e+08	3.65581e+07	4.01929e+07	3.14809e+07	2.29227e+07	3.72626e+07	2.28458e+07	2.68182e+08	1.43858e+08	3.18771e+07	8.90790160755689e-13	q1-q0;q2-q0;q2-q1
M243T426	243.18836	426.3520000	diff	5.beta.-pregnane-3.alpha.,17,21-triol-11,20-dione	[M+H-C4H10O4]+	0.94242744686251		C05470	Lipids and lipid-like molecules	Steroids and steroid derivatives	Hydroxysteroids	7.4405e+06	6.92377e+06	6.4195e+06	5.4039e+06	5.31757e+06	4.83649e+06	3.76024e+06	4.51888e+06	3.60781e+06	3.73189e+06	3.95258e+06	3.63631e+06	4.42248e+06	6.16198e+06	5.31146e+06	5.55018e+06	4.36517e+06	4.37139e+06	6.05696e+06	3.86795e+06	5.03044e+06	0.00066741491379577	q1-q0;q2-q1
M273T398	273.23389	398.2120000	diff	5alpha-androstan-17beta-ol-3-one	[M+H-H2O]+	0.96316180006081	HMDB0002961	C03917	Lipids and lipid-like molecules	Steroids and steroid derivatives	Androstane steroids	2.11268e+07	1.69979e+07	1.33269e+07	1.33515e+07	1.43512e+07	1.94168e+07	8.1491e+06	8.20469e+06	7.53605e+06	7.82345e+06	8.58343e+06	8.01845e+06	9.07594e+06	1.05199e+07	9.50548e+06	8.64508e+06	480060	8.92417e+06	1.64285e+07	8.05253e+06	7.85843e+06	0.000118355667689544	q1-q0;q2-q0
M281T336	281.23925	335.5940000	diff	5alpha-pregnan-3,20-dione	[M+H-2H2O]+	0.956055905961223	HMDB0003759	C03681	Lipids and lipid-like molecules	Steroids and steroid derivatives	Pregnane steroids	5.78294e+07	4.77267e+07	4.1539e+07	3.91887e+07	4.06817e+07	4.2157e+07	2.58482e+07	2.34383e+07	2.06051e+07	2.0402e+07	2.04052e+07	1.89071e+07	9.09573e+06	1.72232e+07	1.03557e+07	9.05349e+06	9.94056e+06	9.42214e+06	4.48538e+07	2.1601e+07	1.08485e+07	7.62373801795069e-09	q1-q0;q2-q0;q2-q1
M395T28	395.04136	28.1698000	diff	5h-thieno[2',3':4,5]pyrrolo[2,3-d]pyridazin-5-one, 6-[(3-aminophenyl)methyl]-4,6-dihydro-4-methyl-2-(methylsulfinyl)-	[M+Na]+	0.983710578090482						8.455e+06	7.92834e+06	6.6288e+06	6.57652e+06	6.00759e+06	5.83736e+06	2.33592e+06	2.0828e+06	2.54076e+06	2.54161e+06	2.1159e+06	2.42606e+06	2.09369e+06	2.23271e+06	2.4144e+06	2.36824e+06	2.37908e+06	2.14381e+06	6.9056e+06	2.34051e+06	2.27199e+06	1.23682109483862e-09	q1-q0;q2-q0
M114T276	114.09394	276.0380000	diff	6-aminocaproic acid	[M+H-H2O]+	0.948306832451932	HMDB0001901	C02378	Lipids and lipid-like molecules	Fatty Acyls	Fatty acids and conjugates	2.86152e+07	2.5856e+07	2.42924e+07	2.12179e+07	1.37531e+07	2.58451e+07	1.76194e+07	1.32519e+07	1.88868e+07	1.45443e+07	1.65881e+07	1.54548e+07	1.04018e+07	7.30577e+06	9.09953e+06	7.64108e+06	1.02097e+07	1.43663e+07	2.32633e+07	1.60576e+07	9.83738e+06	4.26184305232991e-05	q1-q0;q2-q0;q2-q1
M244T498	244.13423	498.3120000	diff	6-aminochrysene	[M+H]+	0.935390147			Benzenoids	Phenanthrenes and derivatives	Chrysenes	9.20383e+07	8.2318e+07	7.35643e+07	7.50725e+07	6.51646e+07	7.25441e+07	1.13698e+07	1.17787e+07	9.92977e+06	9.73204e+06	1.00909e+07	1.05202e+07	6.91675e+06	6.62944e+06	7.13185e+06	7.54527e+06	7.52014e+06	7.0644e+06	7.67836e+07	1.05702e+07	7.13464e+06	5.01738648643341e-13	q1-q0;q2-q0
M140T391_2	140.05580	391.4590000	diff	6-Hydroxynicotinic acid	[M+H]+	0.989796153831005	HMDB0002658	C01020	Organoheterocyclic compounds	Pyridines and derivatives	Pyridinecarboxylic acids and derivatives	1.21366e+07	1.13442e+07	1.1564e+07	1.09005e+07	1.00475e+07	9.63231e+06	7.19273e+06	7.25916e+06	6.8274e+06	6.8445e+06	6.18881e+06	6.20099e+06	8.30441e+06	8.31564e+06	8.16854e+06	8.08387e+06	8.4129e+06	8.13338e+06	1.09375e+07	6.75227e+06	8.23646e+06	2.12242500685106e-08	q1-q0;q2-q0;q2-q1
M351T290	351.22101	289.5845000	diff	6-ketoprostaglandin e1	[M+H-H2O]+	0.998602407743751	HMDB0004241	C05962	Lipids and lipid-like molecules	Fatty Acyls	Eicosanoids	6.25511e+07	4.75502e+07	4.55366e+07	4.3202e+07	4.20442e+07	4.01118e+07	1.94494e+07	2.01926e+07	2.33633e+07	2.18577e+07	2.30657e+07	2.62315e+07	2.78051e+07	9.47721e+06	8.44467e+06	9.90058e+06	3.44082e+07	1.15766e+07	4.68327e+07	2.236e+07	1.69354e+07	2.65174783694072e-05	q1-q0;q2-q0
M343T65	343.12040	65.3067500	diff	6,7,3',4'-tetramethoxyisoflavone	[M+H]+	0.956682442810442			Phenylpropanoids and polyketides	Isoflavonoids	O-methylated isoflavonoids	1.93884e+07	2.143e+07	2.08915e+07	1.86463e+07	1.46644e+07	1.67247e+07	1.64671e+07	1.27637e+07	1.63405e+07	1.70365e+07	1.37642e+07	1.35863e+07	1.36594e+07	1.24911e+07	1.24668e+07	1.44116e+07	1.23548e+07	1.20544e+07	1.86242e+07	1.4993e+07	1.29064e+07	0.000368444385575668	q1-q0;q2-q0
M385T570_2	385.29159	570.0525000	diff	6h-dibenzo[b,d]pyran, 3-(1,1-dimethylheptyl)-6a,7,10,10a-tetrahydro-1-methoxy-6,6,9-trimethyl-, (6ar,10ar)-	[M+H]+	0.763548584634749			Organoheterocyclic compounds	Benzopyrans	1-benzopyrans	1.21226e+07	9.06007e+06	8.19312e+06	8.21774e+06	7.5427e+06	6.68964e+06	4.56607e+06	5.2196e+06	5.02316e+06	5.11167e+06	4.91329e+06	5.3075e+06	1.52499e+06	1.58515e+06	1.51864e+06	1.30733e+06	1.44902e+06	1.56376e+06	8.63764e+06	5.02355e+06	1.49148e+06	4.76124796003078e-08	q1-q0;q2-q0;q2-q1
M585T520_2	585.15939	520.2655000	diff	7-[3-[(2r,3r,4r)-3,4-dihydroxy-4-(hydroxymethyl)oxolan-2-yl]oxy-4,5-dihydroxy-6-(hydroxymethyl)oxan-2-yl]oxy-3-(4-methoxyphenyl)chromen-4-one	[M+Na]+	0.997893644194663			Phenylpropanoids and polyketides	Isoflavonoids	Isoflavonoid O-glycosides	1.03117e+07	4.48631e+06	1.16301e+07	4.46729e+06	3.1949e+06	9.28414e+06	642235	1.13435e+06	792514	515150	668836	679070	842443	1.16913e+06	925996	642175	1.07506e+06	976856	7.22909e+06	738692	938611	7.99245457418866e-05	q1-q0;q2-q0
M176T160	176.07134	160.4720000	diff	7-amino-4-methylcoumarin	[M+H]+	0.979568490850838		C01386				6.31956e+07	2.63496e+07	2.95271e+07	2.13439e+07	2.09316e+07	2.41621e+07	3.11041e+07	6.1403e+07	1.38414e+07	1.93046e+07	2.09574e+07	2.54799e+07	1.0643e+07	1.05031e+07	7.67216e+06	1.04146e+07	9.86645e+06	9.957e+06	3.09183e+07	2.86817e+07	9.84273e+06	0.0320349620460053	q2-q0
M175T297	175.09026	297.1870000	diff	7-amino-4-methylquinolin-2-ol	[M+H]+	0.721450885			Organoheterocyclic compounds	Quinolines and derivatives	Aminoquinolines and derivatives	1.88835e+07	1.91607e+07	1.60362e+07	1.63923e+07	1.6099e+07	1.69875e+07	1.10347e+07	1.13464e+07	1.13183e+07	1.10643e+07	1.0814e+07	1.83583e+07	1.90538e+07	9.69344e+06	9.52883e+06	8.038e+06	7.66824e+06	8.70499e+06	1.72599e+07	1.23227e+07	1.04479e+07	0.00515431525955916	q1-q0;q2-q0
M363T404	363.12682	404.1425000	diff	7-amino-8-(2,4-dihydroxy-6-methylphenyl)-1,9-dimethyl-3h-phenoxazin-3-one	[M+H]+	0.997840427943807			Organoheterocyclic compounds	Benzoxazines	Phenoxazines	2.21404e+07	1.8734e+07	1.8174e+07	1.56896e+07	1.52732e+07	1.58067e+07	4.28856e+06	4.1545e+06	3.65558e+06	3.56572e+06	3.92314e+06	3.76416e+06	2.00033e+06	445795	479809	600136	2.35188e+06	401058	1.76363e+07	3.89194e+06	1.0465e+06	2.97042501761151e-11	q1-q0;q2-q0;q2-q1
M221T524	221.02319	523.9050000	diff	7-hydroxycoumarin-4-acetic acid	[M+H]+	0.996989727638678			Phenylpropanoids and polyketides	Coumarins and derivatives	Hydroxycoumarins	1.10327e+07	1.04648e+07	9.62529e+06	9.11449e+06	1.04182e+07	8.35804e+06	1.00596e+07	1.25861e+07	1.21423e+07	9.87466e+06	1.04443e+07	1.09754e+07	7.55244e+06	8.05455e+06	6.70205e+06	8.23336e+06	7.10555e+06	7.33901e+06	9.8356e+06	1.10137e+07	7.49783e+06	3.12175176866672e-05	q2-q0;q2-q1
M150T309	150.08052	308.8470000	diff	7-methyladenine	[M+H]+	0.998845112923069	HMDB0011614	C02241	Organoheterocyclic compounds	Imidazopyrimidines	Purines and purine derivatives	1.64065e+08	1.451e+08	1.46676e+08	1.40257e+08	1.39597e+08	1.30344e+08	8.92295e+07	8.43943e+07	8.2101e+07	8.10985e+07	8.14371e+07	8.25394e+07	6.59766e+07	6.80084e+07	6.64768e+07	6.45771e+07	6.25404e+07	6.29143e+07	1.4434e+08	8.34666e+07	6.50823e+07	7.32799945044702e-12	q1-q0;q2-q0;q2-q1
M166T304	166.07571	303.6640000	diff	7-methylguanine	[M+H]+	0.996525651359019	HMDB0000897	C02242	Organoheterocyclic compounds	Imidazopyrimidines	Purines and purine derivatives	7.43673e+08	6.14936e+08	6.05374e+08	6.17971e+08	5.88009e+08	5.59926e+08	3.51027e+08	3.22144e+08	3.12229e+08	3.12502e+08	3.32703e+08	3.24914e+08	2.53984e+08	2.54205e+08	2.47764e+08	2.76656e+08	2.49097e+08	2.78763e+08	6.21648e+08	3.2592e+08	2.60078e+08	1.18437596264728e-10	q1-q0;q2-q0;q2-q1
M298T467	298.12044	466.6900000	diff	7-methylguanosine	[M+H]+	0.998920693082652	HMDB0001107	C20674	Nucleosides, nucleotides, and analogues	Purine nucleosides		1.65213e+07	1.16629e+07	1.65291e+07	1.4305e+07	1.05067e+07	6.76394e+06	3.52962e+07	2.12153e+07	3.54597e+07	1.91507e+07	3.45938e+07	3.29889e+07	1.11307e+07	6.68248e+06	7.11102e+06	9.76203e+06	1.11421e+07	1.19795e+07	1.27148e+07	2.97841e+07	9.63465e+06	8.89349866962837e-06	q1-q0;q2-q1
M99T268	99.05770	268.4780000	diff	7-oxabicyclo[2.2.1]heptane	[M+H]+	0.974063708						5.01648e+07	5.19088e+07	4.00514e+07	4.97186e+07	4.51226e+07	4.85235e+07	2.98008e+07	4.06867e+07	3.97246e+07	3.09711e+07	3.9842e+07	3.91771e+07	4.15864e+07	6.01886e+07	4.5308e+07	8.19834e+07	7.9337e+07	5.10435e+07	4.75816e+07	3.67004e+07	5.99078e+07	0.00674240594527526	q2-q1
M401T378	401.34514	378.2195000	diff	7.alpha.-hydroxy-4-cholesten-3-one	[M+H]+	0.830698023568725	HMDB0001993	C05455	Lipids and lipid-like molecules	Steroids and steroid derivatives	Cholestane steroids	1.71376e+07	1.37653e+07	1.60307e+07	1.53312e+07	1.72728e+07	1.03851e+07	1.09501e+06	1.23699e+06	1.02666e+06	929453	736646	1.22969e+06	611916	826002	892087	873216	571074	945434	1.49871e+07	1.04241e+06	786621	4.07690094141772e-11	q1-q0;q2-q0
M269T96	269.17588	96.2653500	diff	7.alpha.-hydroxydehydroepiandrosterone	[M+H-2H2O]+	0.737187536377537	HMDB0004611	C18045	Lipids and lipid-like molecules	Steroids and steroid derivatives	Androstane steroids	1.05358e+08	9.2003e+07	2.75372e+08	8.54685e+07	7.6935e+07	1.87376e+08	1.22517e+08	8.27512e+07	7.06983e+07	9.3025e+07	9.06712e+07	9.37925e+07	6.69089e+07	5.29875e+07	9.41132e+07	4.05944e+07	3.49725e+07	4.19274e+07	1.37085e+08	9.22425e+07	5.52506e+07	0.0327744815349413	q2-q0
M383T364	383.33430	363.8690000	diff	7.alpha.,25-dihydroxycholesterol	[M+H-2H2O]+	0.858827830770787	HMDB0006280		Lipids and lipid-like molecules	Steroids and steroid derivatives	Cholestane steroids	2.52623e+07	2.22803e+07	2.02539e+07	1.87291e+07	1.93301e+07	1.67636e+07	3.92954e+06	3.40838e+06	3.10095e+06	3.14301e+06	3.81743e+06	4.26965e+06	726031	819710	833956	722791	488858	673239	2.04365e+07	3.61149e+06	710764	6.69014406300535e-12	q1-q0;q2-q0;q2-q1
M372T590_2	372.23177	590.3910000	diff	7h-pyrrolo[3,2-f]quinazoline-1,3-diamine, n3-cyclopropyl-7-[[4-(1-methylethyl)phenyl]methyl]-	[M+H]+	0.869210300612916			Organoheterocyclic compounds	Diazanaphthalenes	Benzodiazines	7.67628e+06	6.4488e+07	6.44586e+06	5.3458e+07	4.76006e+07	8.29586e+06	1.68337e+06	1.82254e+06	1.69636e+06	1.80848e+06	1.59111e+06	1.76348e+06	2.29178e+07	139790	215308	1.52553e+07	378311	363888	3.13274e+07	1.72756e+06	6.54507e+06	0.0153804244224722	q1-q0;q2-q0
M291T48	291.26938	47.8393000	diff	8z,14z-eicosadienoic acid	[M+H-H2O]+	0.942270397030601			Lipids and lipid-like molecules	Fatty Acyls	Fatty acids and conjugates	1.46812e+09	1.54654e+09	1.24635e+09	1.26081e+09	1.12141e+09	1.08162e+09	1.02074e+09	7.80023e+08	7.70003e+08	9.84638e+08	9.32014e+08	8.28686e+08	5.2383e+08	4.88893e+08	5.94674e+08	4.90786e+08	5.23502e+08	4.75852e+08	1.28748e+09	8.86017e+08	5.16256e+08	1.10985344400073e-07	q1-q0;q2-q0;q2-q1
M269T393_2	269.20256	393.3395000	diff	9-cis-retinol	[M+H-H2O]+	0.962792370416747	HMDB0006217	C16682	Lipids and lipid-like molecules	Prenol lipids	Retinoids	1.12309e+07	1.01242e+07	8.88266e+06	8.08243e+06	8.32844e+06	8.46184e+06	7.05002e+06	6.97215e+06	5.94025e+06	8.57864e+06	6.01984e+06	6.16142e+06	4.04627e+06	4.27361e+06	4.15788e+06	3.77784e+06	3.94218e+06	4.65798e+06	9.18509e+06	6.78705e+06	4.14263e+06	5.55437616575378e-07	q1-q0;q2-q0;q2-q1
M345T345	345.29692	345.2290000	diff	9-nitrooleic acid	[M+NH4]+	0.823113151707734	HMDB0062738		Lipids and lipid-like molecules	Fatty Acyls	Fatty acids and conjugates	6.34407e+07	5.6509e+07	5.27687e+07	5.44281e+07	5.01673e+07	4.8773e+07	2.46251e+07	2.63642e+07	3.37894e+07	2.50715e+07	3.11114e+07	3.15078e+07	1.94069e+07	2.02717e+07	1.8952e+07	1.87203e+07	1.74671e+07	1.57301e+07	5.43478e+07	2.87449e+07	1.84247e+07	2.41753801660279e-10	q1-q0;q2-q0;q2-q1
M295T50	295.22806	50.3588000	diff	9-oxo-10(e),12(e)-octadecadienoic acid	[M+H]+	0.964795781407343			Lipids and lipid-like molecules	Fatty Acyls	Lineolic acids and derivatives	1.18424e+09	1.13179e+09	1.10197e+09	1.05899e+09	1.02059e+09	1.05851e+09	3.72988e+08	3.45586e+08	3.10158e+08	2.94784e+08	3.48912e+08	3.22133e+08	2.75509e+08	2.79328e+08	2.65021e+08	2.55721e+08	2.56207e+08	2.53749e+08	1.09268e+09	3.32427e+08	2.64256e+08	3.44562960489779e-16	q1-q0;q2-q0;q2-q1
M259T411	259.21808	411.0570000	diff	9,12-octadecadiynoic acid	[M+H-H2O]+	0.972672667492483			Lipids and lipid-like molecules	Fatty Acyls	Fatty acids and conjugates	7.13576e+06	5.88157e+06	6.30812e+06	6.17247e+06	4.49981e+06	5.86469e+06	3.63102e+06	3.24234e+06	4.84363e+06	2.79559e+06	3.09928e+06	3.51038e+06	1.96876e+06	3.17839e+06	2.06441e+06	2.37297e+06	1.9486e+06	2.53499e+06	5.97707e+06	3.52037e+06	2.34469e+06	7.04414772034934e-07	q1-q0;q2-q0;q2-q1
M297T45_1	297.21852	45.2740000	diff	9(10)-epoxy-12z-octadecenoic acid	[M+H]+	0.98428588289505			Lipids and lipid-like molecules	Fatty Acyls	Fatty acids and conjugates	1.6211e+07	1.45755e+07	1.41761e+07	1.38328e+07	1.30821e+07	1.1233e+07	7.5277e+06	3.23959e+06	2.57534e+06	3.1614e+06	3.13266e+06	3.27923e+06	1.69907e+06	1.73514e+06	3.87021e+06	1.50395e+06	1.61382e+06	3.43137e+06	1.38518e+07	3.81932e+06	2.30893e+06	2.38091412060854e-09	q1-q0;q2-q0
M519T450_2	519.19678	449.9740000	diff	Acetamide, 2-[4-[(5,6-diphenyl-2-pyrazinyl)(1-methylethyl)amino]butoxy]-n-(methylsulfonyl)-	[M+Na]+	0.731287287			Organic nitrogen compounds	Organonitrogen compounds	Amines	6.30471e+06	5.9172e+06	6.65383e+06	7.14902e+06	5.16281e+06	3.78363e+06	4.46045e+06	3.50529e+06	4.0036e+06	4.43083e+06	4.32238e+06	4.80331e+06	2.30966e+06	1.64523e+06	879895	1.15894e+06	2.71459e+06	183479	5.82854e+06	4.25431e+06	1.48197e+06	2.49294031942068e-06	q1-q0;q2-q0;q2-q1
M152T450	152.07136	449.5685000	diff	Acetaminophen	[M+H]+	0.805882541256424	HMDB0001859	C06804	Benzenoids	Phenols	1-hydroxy-2-unsubstituted benzenoids	2.72986e+07	2.49546e+07	2.38763e+07	2.39883e+07	2.12709e+07	1.96157e+07	1.48648e+07	1.5267e+07	1.52684e+07	1.47717e+07	1.57646e+07	1.78996e+07	1.84484e+07	2.90357e+07	2.06014e+07	1.85086e+07	1.604e+07	1.52223e+07	2.35007e+07	1.56393e+07	1.96427e+07	0.00379110520906598	q1-q0
M109T288	109.05346	287.7380000	diff	Acetoacetic acid	[M+Li]+	0.793095099910552	HMDB0000060	C00164	Organic acids and derivatives	Keto acids and derivatives	Short-chain keto acids and derivatives	4.81974e+07	4.24221e+07	4.2117e+07	4.11722e+07	3.95354e+07	3.83165e+07	2.66636e+06	2.0084e+07	2.31478e+06	5.08884e+06	2.44452e+06	1.54177e+07	2.10166e+06	7.5038e+06	3.88009e+06	3.26589e+06	1.9716e+07	3.63146e+06	4.19601e+07	8.0027e+06	6.68314e+06	5.59583752136609e-08	q1-q0;q2-q0
M121T296	121.06748	296.3040000	diff	Acetophenone	[M+H]+	0.813975432915477	HMDB0033910	C07113	Organic oxygen compounds	Organooxygen compounds	Carbonyl compounds	2.80978e+07	2.70315e+07	2.73849e+07	2.83796e+07	2.68305e+07	2.58988e+07	1.86893e+07	1.9236e+07	1.89481e+07	2.08091e+07	2.11915e+07	1.82684e+07	6.6673e+06	5.44226e+06	1.95717e+06	2.17777e+06	6.32516e+06	1.54085e+06	2.72705e+07	1.95237e+07	4.01842e+06	4.90116505682515e-13	q1-q0;q2-q0;q2-q1
M252T384	252.12778	384.4690000	diff	Acetyl Tyrosine Ethyl Ester	(M+H)+	0.9905						7.15324e+06	7.87236e+06	638024	6.32862e+06	5.24942e+06	4.28843e+06	882039	1.03021e+06	933455	1.03833e+06	3.75776e+06	1.44564e+06	3.4633e+06	3.41997e+06	3.3137e+06	4.37125e+06	3.47615e+06	4.78341e+06	5.25502e+06	1.51457e+06	3.80463e+06	0.00519437179696155	q1-q0
M128T464	128.10984	464.3630000	diff	Acetyl-dl-leucine	[M+H-CH2O2]+	0.883040092971697			Organic acids and derivatives	Carboxylic acids and derivatives	Amino acids, peptides, and analogues	1.88801e+07	2.13338e+07	1.83426e+07	1.78182e+07	1.83833e+07	1.71099e+07	5.51698e+06	5.12486e+06	5.39285e+06	4.41223e+06	4.95228e+06	5.14296e+06	3.10142e+07	2.9742e+07	3.05297e+07	3.11217e+07	2.9626e+07	3.02199e+07	1.86446e+07	5.09036e+06	3.03756e+07	5.74407871024706e-17	q1-q0;q2-q0;q2-q1
M146T355_4	146.12046	354.6500000	diff	Acetylcholine	[M]+	0.99933802243894	HMDB0000895	C01996	Organic nitrogen compounds	Organonitrogen compounds	Quaternary ammonium salts	2.34357e+10	2.19239e+10	1.45552e+10	1.40601e+10	1.35457e+10	1.36073e+10	2.7838e+08	2.82919e+08	2.88362e+08	2.63255e+08	2.75997e+08	2.60654e+08	7.76188e+09	8.056e+09	7.79339e+09	7.6939e+09	7.57648e+09	7.65999e+09	1.68547e+10	2.74928e+08	7.75694e+09	7.1172370122078e-08	q1-q0;q2-q0;q2-q1
M219T506	219.13848	505.9700000	diff	Acetylnorfentanyl	[M+H]+	0.827048714163903			Benzenoids	Benzene and substituted derivatives	Anilides	1.1143e+08	1.05137e+08	9.75402e+07	1.0017e+08	7.71749e+07	8.00196e+07	3.76817e+07	3.55922e+07	3.12472e+07	3.15127e+07	2.95871e+07	2.63045e+07	1.51293e+07	1.34652e+07	1.35475e+07	1.36375e+07	1.39025e+07	1.283e+07	9.52454e+07	3.19876e+07	1.3752e+07	7.95548843954398e-11	q1-q0;q2-q0;q2-q1
M500T337	500.28609	337.0310000	diff	Aconine	[M+H]+	0.909707777280932		C19990	Lipids and lipid-like molecules	Prenol lipids	Diterpenoids	1.35129e+07	1.05945e+07	1.04328e+07	8.84727e+06	9.39383e+06	9.91742e+06	1.15252e+07	1.32037e+07	1.64181e+07	9.04049e+06	9.84701e+06	9.78385e+06	260556	1.0749e+06	172496	64422	164570	4.81067e+06	1.04498e+07	1.16364e+07	1.09127e+06	5.87954658347738e-07	q2-q0;q2-q1
M266T607_2	266.16522	607.1480000	diff	Acridine orange	[M+H]+	0.977120507542943		C19315	Organoheterocyclic compounds	Quinolines and derivatives	Benzoquinolines	2.43472e+09	2.0244e+09	2.0797e+09	1.79885e+09	1.82423e+09	1.72792e+09	1.58785e+09	1.60405e+09	1.43472e+09	1.53493e+09	1.56042e+09	1.48728e+09	4.99861e+08	4.89256e+08	4.83758e+08	4.75669e+08	4.60818e+08	4.80996e+08	1.98164e+09	1.53488e+09	4.81726e+08	1.33450679197146e-10	q1-q0;q2-q0;q2-q1
M330T404_1	330.06047	404.2985000	diff	Adenosine 2'-monophosphate	[M+H-H2O]+	0.997316093423679		C00946	Organic oxygen compounds	Organooxygen compounds	Carbohydrates and carbohydrate conjugates	6.35842e+07	5.6182e+07	5.48272e+07	5.3288e+07	4.99958e+07	5.00404e+07	1.2104e+07	1.09275e+07	1.03105e+07	1.03551e+07	1.16966e+07	1.08938e+07	3.75025e+06	6.10442e+06	6.59266e+06	7.03853e+06	2.93476e+06	6.05442e+06	5.46529e+07	1.10479e+07	5.41251e+06	3.70308325769613e-14	q1-q0;q2-q0;q2-q1
M301T458	301.18185	457.8285000	diff	Adrenosterone	[M+H]+	0.947369406205039	HMDB0006772	C05285	Lipids and lipid-like molecules	Steroids and steroid derivatives	Androstane steroids	1.5611e+07	1.30987e+07	1.27261e+07	1.23341e+07	1.19431e+07	1.09119e+07	6.40772e+06	6.52219e+06	6.49015e+06	5.31505e+06	5.03632e+06	6.00889e+06	1.78191e+06	1.4295e+06	1.37795e+06	1.2793e+06	1.38786e+06	1.32021e+06	1.27708e+07	5.96339e+06	1.42945e+06	1.589922557927e-11	q1-q0;q2-q0;q2-q1
M315T53	315.08754	52.5717000	diff	Aflatoxin b2	[M+H]+	0.970771476919261	HMDB0035208	C16753	Phenylpropanoids and polyketides	Coumarins and derivatives	Furanocoumarins	3.92544e+07	3.57157e+07	1.66961e+07	1.63761e+07	3.1885e+07	2.01347e+07	2.65285e+07	2.54995e+07	2.28996e+07	2.25624e+07	2.67691e+07	2.3479e+07	1.00144e+07	1.03897e+07	1.04066e+07	8.54469e+06	1.58874e+07	1.02313e+07	2.6677e+07	2.4623e+07	1.09124e+07	0.000868726598992377	q2-q0;q2-q1
M317T563	317.19978	563.1560000	diff	Ala-Ala-Arg	[M+H]+	0.939535652616343			Organic acids and derivatives	Carboxylic acids and derivatives	Amino acids, peptides, and analogues	5.88859e+07	5.24355e+07	4.5743e+07	4.46912e+07	3.56273e+07	5.20757e+07	1.28977e+07	1.23839e+07	1.19509e+07	1.29646e+07	1.3051e+07	1.27879e+07	4.88119e+06	5.43096e+06	5.45077e+06	5.45995e+06	5.25992e+06	4.88052e+06	4.82431e+07	1.26727e+07	5.22722e+06	1.43916248592645e-10	q1-q0;q2-q0;q2-q1
M289T573	289.19357	573.2485000	diff	Ala-Ala-Lys	[M+H]+	0.812290443			Organic acids and derivatives	Carboxylic acids and derivatives	Amino acids, peptides, and analogues	1.89069e+07	1.70457e+07	1.45604e+07	1.35164e+07	1.19686e+07	1.20126e+07	4.7019e+06	5.22965e+06	5.01445e+06	4.61695e+06	4.82562e+06	5.02391e+06	2.36898e+06	2.19969e+06	2.23567e+06	2.56669e+06	2.14867e+06	2.02794e+06	1.46684e+07	4.90208e+06	2.25794e+06	2.66869198293014e-09	q1-q0;q2-q0;q2-q1
M219T540	219.10213	539.7535000	diff	Ala-Glu	[M+H]+	0.950576974			Organic acids and derivatives	Carboxylic acids and derivatives	Amino acids, peptides, and analogues	2.6172e+07	2.3432e+07	2.25963e+07	2.05906e+07	1.80443e+07	2.00338e+07	1.12416e+07	1.68238e+07	1.1096e+07	1.12844e+07	1.08135e+07	1.49514e+07	6.5408e+06	6.97707e+06	7.06445e+06	7.23219e+06	6.84427e+06	6.30282e+06	2.18115e+07	1.27018e+07	6.82693e+06	2.64736007767548e-08	q1-q0;q2-q0;q2-q1
M203T395	203.14323	395.3130000	diff	Ala-Ile	[M+H]+	0.992825419173197			Organic acids and derivatives	Carboxylic acids and derivatives	Amino acids, peptides, and analogues	1.04944e+08	9.84405e+07	9.07252e+07	7.94025e+07	7.85241e+07	8.03552e+07	7.07626e+07	6.63936e+07	6.33569e+07	5.85999e+07	6.08417e+07	5.81324e+07	1.98934e+06	1.41166e+07	1.37613e+07	1.29093e+07	1.79494e+06	1.22121e+07	8.8732e+07	6.30145e+07	9.46392e+06	7.42358284808199e-11	q1-q0;q2-q0;q2-q1
M237T365	237.12808	365.4715000	diff	Ala-phe	[M+H]+	0.964237118666963			Organic acids and derivatives	Carboxylic acids and derivatives	Amino acids, peptides, and analogues	1.12922e+07	1.08014e+07	9.93713e+06	9.74231e+06	9.09404e+06	9.0195e+06	1.04529e+07	9.42241e+06	1.0026e+07	9.05036e+06	1.14002e+07	9.43829e+06	506217	505928	484777	1.67653e+06	1.62522e+06	1.47852e+06	9.98109e+06	9.96502e+06	1.0462e+06	3.34298609164599e-12	q2-q0;q2-q1
M187T450	187.11158	450.0240000	diff	Ala-Pro	[M+H]+	0.985406066	HMDB0028695		Organic acids and derivatives	Carboxylic acids and derivatives	Amino acids, peptides, and analogues	1.38136e+08	1.09232e+08	9.93422e+07	1.13884e+08	8.45359e+07	6.97567e+07	2.35862e+07	2.11502e+07	2.18221e+07	4.59902e+07	3.06664e+07	2.05969e+07	3.63576e+07	3.68002e+07	6.81265e+07	5.40504e+07	3.17243e+07	7.2377e+07	1.02481e+08	2.7302e+07	4.9906e+07	9.69243973083107e-06	q1-q0;q2-q0
M319T568	319.20430	568.2630000	diff	Ala-Thr-Lys	[M+H]+	0.944849267127401			Organic acids and derivatives	Carboxylic acids and derivatives	Amino acids, peptides, and analogues	1.44262e+07	1.41667e+07	1.38593e+07	1.13681e+07	1.13721e+07	1.6176e+07	3.84165e+06	3.4807e+06	3.36628e+06	3.24915e+06	3.44813e+06	3.8258e+06	1.59663e+06	1.25864e+06	1.25655e+06	1.34785e+06	1.23423e+06	1.19161e+06	1.35614e+07	3.53529e+06	1.31425e+06	9.9565267148375e-12	q1-q0;q2-q0;q2-q1
M345T510	345.22520	509.7135000	diff	Ala-Val-Arg	[M+H]+	0.951725711052286			Organic acids and derivatives	Carboxylic acids and derivatives	Amino acids, peptides, and analogues	6.82887e+07	2.51698e+07	5.80375e+07	1.04837e+08	6.51326e+07	4.85372e+07	9.39046e+06	1.10097e+07	9.25431e+06	9.15071e+06	1.01127e+07	9.30523e+06	6.69184e+06	4.2459e+06	4.1331e+06	4.16296e+06	4.81813e+06	4.41121e+06	6.16671e+07	9.70385e+06	4.74386e+06	1.34120256563445e-05	q1-q0;q2-q0
M233T401	233.15446	400.9490000	diff	Alantolactone	[M+H]+	0.901278959690881		C09289	Lipids and lipid-like molecules	Prenol lipids	Terpene lactones	1.45112e+07	3.7966e+06	3.68553e+06	3.21933e+06	3.75503e+06	2.37164e+06	1.03971e+07	1.05696e+07	8.89161e+06	8.84803e+06	9.00353e+06	1.01174e+07	1.48673e+06	1.9331e+06	1.89993e+06	2.82779e+06	1.54914e+06	2.25663e+06	5.22322e+06	9.63787e+06	1.99222e+06	0.000739675296580317	q1-q0;q2-q1
M298T388	298.09564	388.2780000	diff	Albendazole sulfone	[M+H]+	0.980140119354852	HMDB0060561	C16626	Organoheterocyclic compounds	Benzimidazoles	2-benzimidazolylcarbamic acid esters	1.70717e+07	1.5269e+07	1.36122e+07	1.37232e+07	1.03922e+07	1.09127e+07	1.94108e+06	2.17943e+06	2.00264e+06	1.82537e+06	2.22463e+06	2.02078e+06	4.38691e+06	4.11141e+06	4.12502e+06	4.12346e+06	3.32249e+06	3.10865e+06	1.34969e+07	2.03232e+06	3.86299e+06	1.95978623758638e-09	q1-q0;q2-q0
M105T235	105.04319	235.4150000	diff	Albizziin	[M+H-CHON]+	0.932355870120598		C08264	Organic acids and derivatives	Carboxylic acids and derivatives	Amino acids, peptides, and analogues	3.87237e+07	4.35896e+07	4.35628e+07	4.54779e+07	3.91575e+07	3.86562e+07	5.02146e+07	5.00354e+07	5.00267e+07	4.94566e+07	4.81521e+07	4.78797e+07	4.65235e+07	3.25619e+07	4.14748e+07	4.30529e+07	4.61523e+07	2.40058e+07	4.15279e+07	4.92942e+07	3.89619e+07	0.0134637096718235	q2-q1
M361T530_1	361.20888	529.8325000	diff	Aldosterone	[M+H]+	0.912978208195325		C01780	Lipids and lipid-like molecules	Steroids and steroid derivatives	Hydroxysteroids	2.9825e+07	1.96939e+07	2.65449e+07	1.73804e+07	1.57347e+07	2.27517e+07	1.12546e+07	1.1601e+07	1.01959e+07	1.13671e+07	1.12752e+07	1.16903e+07	8.44448e+06	9.49543e+06	1.00947e+07	8.79229e+06	8.8623e+06	9.13895e+06	2.19884e+07	1.12307e+07	9.13802e+06	8.21405929468102e-06	q1-q0;q2-q0
M515T47_2	515.37513	47.1695000	diff	Alisol b acetate	[M+H]+	0.911670686			Lipids and lipid-like molecules	Prenol lipids	Triterpenoids	3.16808e+07	2.96887e+07	2.61237e+07	2.38438e+07	2.77348e+07	2.42782e+07	1.04356e+07	1.00301e+07	1.07231e+07	1.08504e+07	1.06137e+07	1.01885e+07	5.59769e+06	5.42426e+06	591082	5.66408e+06	5.32618e+06	5.54259e+06	2.7225e+07	1.04736e+07	4.69098e+06	3.20016665547622e-11	q1-q0;q2-q0;q2-q1
M168T558	168.08025	557.8755000	diff	Allyl 3-amino-1-piperidinecarboxylate	[M+H-NH3]+	0.760749208			Organoheterocyclic compounds	Piperidines	Piperidinecarboxylic acids and derivatives	1.61715e+07	1.74566e+07	1.3055e+07	1.25864e+07	1.21194e+07	9.74248e+06	5.40037e+06	5.92147e+06	5.11784e+06	6.35125e+06	8.15927e+06	5.91646e+06	7.33807e+06	6.83679e+06	1.14272e+07	7.40067e+06	7.68029e+06	7.61251e+06	1.35219e+07	6.14444e+06	8.04926e+06	3.39404290195243e-05	q1-q0;q2-q0
M359T270	359.12089	269.9255000	diff	Aloesin	[M+H-2H2O]+	0.925194553268558		C08994	Organic oxygen compounds	Organooxygen compounds	Carbohydrates and carbohydrate conjugates	5.97334e+07	5.50637e+07	4.12724e+07	4.23528e+07	3.77095e+07	4.79065e+07	2.69554e+07	2.42497e+07	2.60839e+07	2.49713e+07	2.82682e+07	2.41837e+07	1.32767e+07	1.22006e+07	1.09699e+07	1.32982e+07	1.1197e+07	1.31254e+07	4.73397e+07	2.57854e+07	1.23446e+07	1.94726391489639e-08	q1-q0;q2-q0;q2-q1
M171T528	171.07994	528.0620000	diff	alpha-N-Acetyl-L-glutamine	(M+H-H2O)+	0.9507						7.52244e+07	6.38041e+07	5.7415e+07	5.78545e+07	5.6007e+07	5.31182e+07	2.97217e+08	2.98113e+08	2.85456e+08	2.9863e+08	2.85964e+08	2.95319e+08	2.22797e+08	2.22977e+08	2.39687e+08	2.27447e+08	2.30802e+08	2.20152e+08	6.05705e+07	2.9345e+08	2.2731e+08	2.05865393299856e-18	q1-q0;q2-q0;q2-q1
M291T712	291.06689	712.1240000	diff	Altenusin	[M+H]+	0.795456215			Benzenoids	Benzene and substituted derivatives	Biphenyls and derivatives	1.47696e+07	1.30072e+07	1.34621e+07	3.91961e+07	9.82622e+06	1.26329e+07	4.5725e+06	4.61111e+06	4.13653e+06	4.1591e+06	3.73697e+06	3.64958e+06	3.4104e+06	4.11648e+06	3.80312e+06	3.85535e+06	3.49027e+06	3.09662e+06	1.7149e+07	4.1443e+06	3.6287e+06	0.00291537892893975	q1-q0;q2-q0
M568T441_2	568.29991	440.6340000	diff	Amikacin	[M+H-H2O]+	0.935283756288398	HMDB0014622	C06820	Organic oxygen compounds	Organooxygen compounds	Carbohydrates and carbohydrate conjugates	4.4131e+06	4.36959e+06	4.56083e+06	3.27364e+06	4.55862e+06	3.96495e+06	5.4915e+06	6.01158e+06	5.2911e+06	5.21439e+06	6.65106e+06	6.1794e+06	4.33526e+06	4.33583e+06	3.99429e+06	3.96295e+06	3.69869e+06	2.75257e+06	4.19012e+06	5.8065e+06	3.8466e+06	3.94894753651988e-05	q1-q0;q2-q1
M76T501	76.07783	500.8470000	diff	Amino-2-propanol	[M+H]+	0.987080928826416	HMDB0012136	C05771	Organic nitrogen compounds	Organonitrogen compounds	Amines	1.46258e+08	1.38247e+08	1.31986e+08	1.24101e+08	1.193e+08	1.18472e+08	1.12172e+08	1.04374e+08	1.07792e+08	1.08363e+08	1.04705e+08	6.84672e+07	9.76853e+07	9.95703e+07	9.82831e+07	9.75606e+07	9.90479e+07	9.37921e+07	1.29727e+08	1.00979e+08	9.76566e+07	0.000326413002900729	q1-q0;q2-q0
M193T374	193.13759	374.0935000	diff	Aminobutyl benzamide	[M+H]+	0.79204441			Benzenoids	Benzene and substituted derivatives	Benzoic acids and derivatives	9.90508e+06	2.36152e+06	8.58122e+06	8.65033e+06	2.90175e+06	7.54141e+06	2.30996e+06	2.52263e+06	2.6556e+06	1.82869e+06	2.4608e+06	2.01259e+06	1.97781e+06	2.09039e+06	1.86287e+06	1.74696e+06	2.15712e+06	1.93264e+06	6.65689e+06	2.29838e+06	1.9613e+06	0.000823968242010428	q1-q0;q2-q0
M232T577	232.14110	576.8115000	diff	Aminophenazone	[M+H]+	0.766695423243318	HMDB0015493	C07539	Organoheterocyclic compounds	Azoles	Pyrazoles	5.14289e+06	5.28464e+06	4.92159e+06	4.54847e+06	4.46786e+06	3.96156e+06	1.42225e+06	1.4825e+06	1.37247e+06	1.55312e+06	1.61587e+06	1.57906e+06	2.04052e+06	1.66229e+06	1.93907e+06	1.86407e+06	1.99288e+06	1.95746e+06	4.72117e+06	1.50421e+06	1.90938e+06	1.24260432655418e-11	q1-q0;q2-q0
M136T122	136.11275	121.7155000	diff	Amphetamine	[M+H]+	0.965638507987697	HMDB0014328	C07514	Benzenoids	Benzene and substituted derivatives	Phenethylamines	6.69765e+08	1.08261e+09	5.20609e+08	5.68851e+08	1.02089e+09	9.71177e+08	4.10276e+08	3.43014e+08	3.61651e+08	3.89392e+08	6.13163e+08	6.17581e+08	1.99143e+08	1.76916e+08	1.25776e+08	1.19322e+08	1.63352e+08	1.2159e+08	8.0565e+08	4.55846e+08	1.51016e+08	1.79176452898005e-05	q1-q0;q2-q0;q2-q1
M333T528	333.06726	528.1975000	diff	Ampicillin	[M+H-NH3]+	0.719983786134856	HMDB0014559	C06574	Organoheterocyclic compounds	Lactams	Beta lactams	1.85032e+06	2.47101e+06	1.50797e+06	2.0492e+06	1.95882e+06	1.45846e+06	2.67837e+07	2.61825e+07	2.78822e+07	2.66916e+07	2.29333e+07	2.59267e+07	2.71978e+07	3.28975e+07	2.96573e+07	3.21578e+07	3.50133e+07	3.03052e+07	1.88263e+06	2.60667e+07	3.12048e+07	6.5442111620761e-14	q1-q0;q2-q0;q2-q1
M245T543_2	245.17716	542.6720000	diff	Amprenavir	[M+H-C10H15NO5S]+	0.718234554	HMDB0014839	C08086	Benzenoids	Benzene and substituted derivatives	Benzenesulfonamides	1.00316e+08	9.07711e+07	8.72704e+07	7.0116e+07	6.66892e+07	7.19554e+07	5.81875e+07	5.68511e+07	5.34884e+07	5.77885e+07	5.49899e+07	5.43276e+07	2.90493e+07	3.13808e+07	2.92887e+07	3.30139e+07	3.24378e+07	2.89822e+07	8.11864e+07	5.59388e+07	3.06921e+07	6.58719587382941e-08	q1-q0;q2-q0;q2-q1
M147T478	147.08961	478.2990000	diff	Amylcinnamic aldehyde	[M+H-C4H8]+	0.820100803586629	HMDB0031313	C12288				3.25488e+06	2.83648e+06	2.91237e+06	3.1353e+06	4.20328e+06	4.67248e+06	6.82696e+06	4.08173e+06	4.43335e+06	3.68943e+06	3.61204e+06	4.88113e+06	2.16179e+06	3.06418e+06	3.78552e+06	3.94465e+06	892272	3.41988e+06	3.50247e+06	4.58744e+06	2.87805e+06	0.039889853794444	q2-q1
M294T582	294.17167	582.3115000	diff	Anastrozole	[M+H]+	0.93199307238274	HMDB0015348	C08159	Benzenoids	Benzene and substituted derivatives	Phenylpropanes	1.46233e+07	1.33296e+07	1.12912e+07	1.18628e+07	1.05605e+07	1.04142e+07	1.73997e+06	6.47386e+06	5.90877e+06	6.36508e+06	6.2448e+06	5.87092e+06	3.18715e+06	2.76313e+06	3.3031e+06	3.28071e+06	3.12222e+06	2.88677e+06	1.20136e+07	5.4339e+06	3.09051e+06	5.13184957133302e-08	q1-q0;q2-q0;q2-q1
M449T290	449.27509	290.2135000	diff	Androstan-3-ol-17-one 3-glucuronide	[M+H-H2O]+	0.88417976104206	HMDB0004484	C11136	Lipids and lipid-like molecules	Steroids and steroid derivatives	Steroidal glycosides	6.20206e+07	5.35942e+07	5.55436e+07	4.62758e+07	4.78191e+07	4.63692e+07	4.63631e+07	5.54726e+07	4.68746e+07	4.93413e+07	5.06269e+07	4.76897e+07	2.24898e+07	1.93836e+07	2.07377e+07	1.92096e+07	2.14503e+07	1.84724e+07	5.19371e+07	4.93947e+07	2.02906e+07	1.55264185983214e-09	q2-q0;q2-q1
M235T376	235.15999	375.5255000	diff	Angustifoline	[M+H]+	0.836789887845766		C10751	Organoheterocyclic compounds	Quinolizidines	Quinolizidinones	3.30644e+08	2.94826e+08	2.79281e+08	2.68085e+08	2.51071e+08	2.16702e+08	1.92008e+08	1.77022e+08	1.96833e+08	1.87397e+08	291563	1.92177e+08	9.24955e+07	9.16339e+07	8.10688e+07	8.26514e+07	1.79798e+06	9.17118e+07	2.73435e+08	1.57621e+08	7.35599e+07	4.82715635275854e-05	q1-q0;q2-q0;q2-q1
M351T638	351.09287	638.1980000	diff	Anisatin	[M+Na]+	0.961226577544144		C09294	Lipids and lipid-like molecules	Prenol lipids	Terpene lactones	6.93693e+06	8.30023e+06	7.54467e+06	9.41707e+06	7.8977e+06	7.7902e+06	1.45473e+06	1.81906e+06	1.65366e+06	1.25938e+06	824257	1.35675e+06	209710	223979	231229	148877	128479	51639.7	7.98113e+06	1.39464e+06	165652	1.23921745896171e-13	q1-q0;q2-q0;q2-q1
M266T608	266.16036	608.4125000	diff	Anisomycin	[M+H]+	0.982072652889436		C11281	Benzenoids	Phenol ethers	Anisoles	2.45375e+09	2.1151e+09	2.08017e+09	1.9385e+09	1.8759e+09	1.67163e+09	1.5893e+09	1.61137e+09	1.44041e+09	1.517e+09	1.50649e+09	1.5139e+09	2.94163e+08	2.67417e+08	4.45845e+08	4.33373e+08	4.32884e+08	4.41608e+08	2.02251e+09	1.52975e+09	3.85882e+08	8.46440033161289e-11	q1-q0;q2-q0;q2-q1
M271T64	271.06134	63.7958500	diff	Apigenin	[M+H]+	0.9996222296304	HMDB0002124	C01477	Phenylpropanoids and polyketides	Flavonoids	Flavones	6.28458e+07	5.06665e+07	4.20642e+07	6.07198e+07	4.76777e+07	4.85512e+07	5.04146e+07	3.99549e+07	3.93324e+07	4.09868e+07	3.77654e+07	4.10812e+07	3.13373e+07	3.24966e+07	2.56038e+07	2.93143e+07	2.62931e+07	3.4154e+07	5.20875e+07	4.15892e+07	2.98665e+07	2.72027133768482e-05	q1-q0;q2-q0;q2-q1
M540T333	540.30715	332.8770000	diff	Apramycin	[M+H]+	0.890257955		C01555	Organic oxygen compounds	Organooxygen compounds	Carbohydrates and carbohydrate conjugates	5.86302e+06	4.76389e+06	4.02651e+06	6.05368e+06	6.09085e+06	4.25575e+06	1.19822e+07	9.11133e+06	1.39798e+07	1.32712e+07	7.998e+06	1.21276e+07	3.66328e+06	93438.7	212659	70587	91333.7	183646	5.17562e+06	1.14117e+07	719158	6.35027953150172e-08	q1-q0;q2-q0;q2-q1
M535T498_1	535.15529	497.5915000	diff	Aprepitant	[M+H]+	0.939837372283582	HMDB0014811	C21555	Organoheterocyclic compounds	Oxazinanes	Morpholines	3.62209e+06	3.8114e+06	2.97377e+06	2.83634e+06	2.40684e+06	3.08766e+06	1.28361e+06	1.5033e+06	860650	1.38363e+06	1.44045e+06	1.25078e+06	124067	252522	130852	677536	246933	346052	3.12302e+06	1.28707e+06	296327	1.83987950773564e-09	q1-q0;q2-q0;q2-q1
M356T186	356.35361	185.7755000	diff	Arachidoyl ethanolamide	[M+H]+	0.993427062			Organic nitrogen compounds	Organonitrogen compounds	Amines	1.27439e+08	1.22671e+08	1.14742e+08	4.7475e+07	5.6968e+07	8.46943e+07	8.33633e+07	8.87044e+07	6.14361e+07	4.27524e+07	1.09352e+08	5.79332e+07	2.1659e+08	2.96127e+08	3.79344e+08	2.34375e+08	2.69464e+08	3.24468e+08	9.23317e+07	7.39235e+07	2.86728e+08	3.77190622357538e-07	q2-q0;q2-q1
M173T509	173.14333	508.6080000	diff	Arcaine	[M+H]+	0.899865715956266		C03047	Organic nitrogen compounds	Organonitrogen compounds	Guanidines	9.93075e+07	9.48465e+07	8.52357e+07	8.37397e+07	7.94415e+07	7.01749e+07	5.76146e+06	6.26711e+06	5.55834e+06	5.64321e+06	4.90384e+06	4.55775e+06	2.94013e+07	2.61055e+07	2.83595e+07	2.91975e+07	2.78792e+07	2.7316e+07	8.54576e+07	5.44862e+06	2.80432e+07	1.62528122597374e-12	q1-q0;q2-q0;q2-q1
M417T548	417.21904	548.2780000	diff	Arenobufagin	[M+H]+	0.957714531289452		C20035	Lipids and lipid-like molecules	Steroids and steroid derivatives	Steroid lactones	2.36014e+07	1.72415e+07	1.33123e+07	1.37469e+07	1.1566e+07	1.44746e+07	5.48407e+06	6.47116e+06	4.47001e+06	6.02389e+06	6.52854e+06	6.16125e+06	2.73756e+06	3.03367e+06	3.10818e+06	3.44865e+06	3.40523e+06	2.6466e+06	1.56571e+07	5.85649e+06	3.06332e+06	8.56179112571705e-07	q1-q0;q2-q0
M230T466	230.11824	465.7210000	diff	Arg-Gln-Arg	[M+2H]2+	0.747402672			Organic acids and derivatives	Carboxylic acids and derivatives	Amino acids, peptides, and analogues	2.44515e+07	2.28508e+07	1.94539e+07	1.83634e+07	1.74116e+07	1.61601e+07	7.39743e+06	4.39717e+06	4.92973e+06	5.46826e+06	4.09108e+06	4.53284e+06	3.58452e+06	3.95798e+06	4.17704e+06	3.87096e+06	3.67577e+06	3.4139e+06	1.97819e+07	5.13609e+06	3.78003e+06	6.40639897328286e-10	q1-q0;q2-q0
M310T568	310.18467	568.3015000	diff	Arg-Ile	(M+Na)+	0.6042						3.21239e+07	2.1407e+07	2.03968e+07	1.88428e+07	1.74841e+07	1.72839e+07	8.49926e+06	8.98905e+06	8.11752e+06	7.92146e+06	8.53137e+06	9.11723e+06	6.97061e+06	6.06607e+06	6.95136e+06	6.32256e+06	6.42001e+06	6.57857e+06	2.12564e+07	8.52932e+06	6.55153e+06	1.6855992738723e-06	q1-q0;q2-q0
M288T473	288.20368	473.3510000	diff	Arg-Leu	[M+H]+	0.936106336042885			Organic acids and derivatives	Carboxylic acids and derivatives	Amino acids, peptides, and analogues	8.47555e+07	7.8345e+07	7.74574e+07	6.62195e+07	5.64413e+07	5.1922e+07	1.21834e+07	1.1774e+07	1.18551e+07	1.05282e+07	1.09916e+07	1.11292e+07	1.80682e+07	2.01345e+07	1.85322e+07	1.7634e+07	1.99049e+07	1.98938e+07	6.91901e+07	1.14102e+07	1.90279e+07	1.88484853297474e-09	q1-q0;q2-q0
M428T80	428.28733	79.5424500	diff	Arg-Pro-Arg	[M+H]+	0.82853658844782			Organic acids and derivatives	Carboxylic acids and derivatives	Amino acids, peptides, and analogues	2.41131e+07	2.17646e+07	1.92896e+07	1.37147e+07	1.5756e+07	1.69578e+07	1.47649e+07	1.38353e+07	1.41135e+07	1.40944e+07	1.46018e+07	1.39592e+07	3.88358e+07	3.73813e+07	3.99822e+07	3.21365e+07	2.95667e+07	2.05113e+07	1.85993e+07	1.42282e+07	3.3069e+07	1.5831914546287e-05	q2-q0;q2-q1
M274T519	274.19297	518.7770000	diff	Arg-Val	[M+H]+	0.95116397326449			Organic acids and derivatives	Carboxylic acids and derivatives	Amino acids, peptides, and analogues	7.8753e+07	7.21685e+07	6.66079e+07	5.82416e+07	4.85344e+07	5.93069e+07	2.47662e+07	3.14986e+07	2.93716e+07	2.60343e+07	2.66577e+07	3.04743e+07	8.41177e+06	1.02183e+07	7.87524e+06	1.01411e+07	1.0623e+07	9.60155e+06	6.39354e+07	2.81338e+07	9.47849e+06	1.10495365264298e-09	q1-q0;q2-q0;q2-q1
M175T707	175.12268	707.0540000	diff	Arginine	[M+H]+	0.989381974875471	HMDB0000517	C00062	Organic acids and derivatives	Carboxylic acids and derivatives	Amino acids, peptides, and analogues	2.87781e+08	1.16144e+08	1.16237e+08	5.33595e+08	2.23607e+08	8.72607e+07	4.47034e+07	4.2443e+07	2.78888e+07	5.97932e+07	4.37743e+07	4.60814e+07	1.01296e+08	3.55574e+07	5.01339e+07	5.55704e+07	4.28747e+07	8.64488e+07	2.27438e+08	4.4114e+07	6.19802e+07	0.0102605817668651	q1-q0;q2-q0
M273T573	273.12699	572.9905000	diff	Argininosuccinic acid	[M+H-H2O]+	0.892106706	HMDB0000052	C03406	Organic acids and derivatives	Carboxylic acids and derivatives	Amino acids, peptides, and analogues	3.6778e+07	3.37756e+07	3.20152e+07	3.15837e+07	2.98345e+07	2.61805e+07	1.98961e+07	1.98717e+07	1.90106e+07	2.07932e+07	2.34125e+07	1.96732e+07	5.11394e+06	5.74449e+06	5.35259e+06	4.9008e+06	5.46004e+06	5.40687e+06	3.16946e+07	2.04429e+07	5.32979e+06	1.27578506551536e-11	q1-q0;q2-q0;q2-q1
M283T684	283.17381	684.1485000	diff	Artemisinin	[M+H]+	0.841657172540952		C09538	Lipids and lipid-like molecules	Prenol lipids	Terpene lactones	9.88998e+06	9.22297e+06	6.32841e+06	8.18783e+06	7.5363e+06	5.83176e+06	2.43531e+06	2.32722e+06	2.52468e+06	1.69553e+06	3.03925e+06	1.61148e+06	6.80961e+06	1.83067e+07	6.19639e+06	8.2484e+06	1.77921e+07	1.65301e+07	7.83288e+06	2.27224e+06	1.23139e+07	0.000636073010402567	q1-q0;q2-q1
M407T409_1	407.16064	409.4710000	diff	Artesunate	[M+Na]+	0.997808574140597			Lipids and lipid-like molecules	Prenol lipids	Sesquiterpenoids	1.60871e+07	8.18316e+06	1.44924e+07	9.54138e+06	8.07734e+06	1.01808e+07	3.01938e+06	2.59558e+06	3.07686e+06	2.25796e+06	3.02148e+06	3.19398e+06	831822	1.15342e+06	1.16195e+06	933186	860298	544064	1.10937e+07	2.86087e+06	914123	4.49344501277792e-07	q1-q0;q2-q0
M489T65	489.35881	65.3040000	diff	Asiatic acid	[M+H]+	0.921162544941411	HMDB0035782	C08617	Lipids and lipid-like molecules	Prenol lipids	Triterpenoids	1.00654e+08	9.05718e+07	7.61952e+07	8.46464e+07	6.44974e+07	6.61629e+07	5.85306e+07	1.42763e+07	5.39118e+07	1.49913e+07	5.8818e+07	5.723e+07	1.19265e+08	1.63597e+07	1.38888e+07	1.28987e+07	1.57974e+07	1.08484e+07	8.04547e+07	4.29597e+07	3.15096e+07	0.0268477572007032	q2-q0
M389T545	389.24723	545.4370000	diff	Asn-Lys-Lys	[M+H]+	0.859132857921276			Organic acids and derivatives	Carboxylic acids and derivatives	Amino acids, peptides, and analogues	1.95012e+07	1.9131e+07	1.60205e+07	1.51163e+07	1.33277e+07	1.40354e+07	5.40722e+06	6.0781e+06	4.75671e+06	5.6411e+06	5.88061e+06	5.12903e+06	1.49256e+06	1.45289e+06	1.36686e+06	1.64238e+06	1.57867e+06	1.28219e+06	1.61887e+07	5.48213e+06	1.46926e+06	1.25586574777737e-10	q1-q0;q2-q0;q2-q1
M475T558	475.25047	557.5510000	diff	Asn-Trp-Arg	[M+H]+	0.959927315869101			Organic acids and derivatives	Carboxylic acids and derivatives	Amino acids, peptides, and analogues	7.64384e+06	3.41343e+06	4.84737e+06	2.59875e+06	2.73905e+06	4.57148e+06	2.57191e+06	2.33437e+06	2.22408e+06	2.1919e+06	1.84095e+06	2.25982e+06	924412	852779	976347	816474	915623	1.01718e+06	4.30232e+06	2.23717e+06	917137	0.000304944859561881	q1-q0;q2-q0
M360T544	360.23140	544.2825000	diff	Asn-Val-Lys	[M+H]+	0.949578293089194			Organic acids and derivatives	Carboxylic acids and derivatives	Amino acids, peptides, and analogues	1.35777e+07	1.40801e+07	1.23028e+07	1.04514e+07	9.13438e+06	8.90966e+06	3.38999e+06	3.31715e+06	2.80717e+06	2.91362e+06	3.55032e+06	2.68534e+06	1.29768e+06	1.20905e+06	955127	1.16213e+06	855439	879344	1.14093e+07	3.1106e+06	1.05979e+06	1.52507530843102e-09	q1-q0;q2-q0;q2-q1
M319T607	319.17260	607.2185000	diff	Asp-Gly-Lys	[M+H]+	0.740338294			Organic acids and derivatives	Carboxylic acids and derivatives	Amino acids, peptides, and analogues	3.71074e+06	3.08269e+06	3.34314e+06	3.15777e+06	2.42919e+06	2.48959e+06	1.05623e+06	1.29213e+06	936507	569932	1.26953e+06	791877	372772	23365	430247	425455	433800	300386	3.03552e+06	986034	331004	1.82076161246558e-09	q1-q0;q2-q0;q2-q1
M231T551	231.10222	551.3420000	diff	Asp-Pro	(M+H)+	0.951						6.76345e+06	6.10755e+06	5.12811e+06	4.98865e+06	9.30364e+06	4.16222e+06	2.83511e+06	2.39014e+06	1.19688e+06	1.39054e+06	2.60052e+06	1.2458e+06	1.40627e+06	1.37127e+06	884259	893872	993953	1.88749e+06	6.0756e+06	1.94316e+06	1.23952e+06	5.24147083947252e-06	q1-q0;q2-q0
M567T786	567.32510	785.7050000	diff	Atglistatin	[2M+H]+	0.950535916			Benzenoids	Benzene and substituted derivatives	Biphenyls and derivatives	2.2408e+07	1.96202e+07	4.37153e+07	1.53655e+07	1.42501e+07	1.41248e+07	1.50138e+07	4.98736e+06	4.77867e+06	4.33078e+06	4.37652e+06	4.78978e+06	1.36544e+06	1.21955e+06	3.34603e+06	4.56009e+06	5.87193e+06	3.91659e+06	2.15806e+07	6.37949e+06	3.37994e+06	0.000958995250929421	q1-q0;q2-q0
M216T568	216.09114	568.2010000	diff	Atrazine	[M+H]+	0.79263724137273	HMDB0041830	C06551	Organoheterocyclic compounds	Triazines	1,3,5-triazines	1.85023e+06	2.72482e+06	1.36178e+06	1.55831e+06	2.32207e+06	1.85788e+06	3.94308e+06	4.72256e+06	4.44116e+06	4.22345e+06	4.69894e+06	4.5544e+06	2.65678e+06	2.13812e+06	2.14234e+06	2.34352e+06	2.2849e+06	2.30351e+06	1.94585e+06	4.4306e+06	2.31153e+06	6.18819039859919e-09	q1-q0;q2-q1
M174T372	174.04222	372.3865000	diff	Atrazine desisopropyl	[M+H]+	0.997472492086048	HMDB0031310	C06556	Organoheterocyclic compounds	Triazines	Aminotriazines	6.25045e+07	5.6209e+07	5.77888e+07	5.41915e+07	5.42877e+07	5.3398e+07	3.65956e+06	4.5418e+06	4.83068e+06	3.87424e+06	5.97023e+06	6.31394e+06	6.57666e+06	5.73809e+06	6.07601e+06	5.41598e+06	4.66392e+06	3.28979e+06	5.63966e+07	4.86508e+06	5.29341e+06	4.59333159688198e-17	q1-q0;q2-q0
M347T516	346.97736	516.2150000	diff	Azamethiphos	[M+Na]+	0.922978877354375		C18702				631207	337117	362095	393463	94975.4	128027	1.95706e+07	2.02346e+07	1.74644e+07	1.75829e+07	1.90409e+07	1.36063e+07	5.36013e+07	4.51846e+07	3.76892e+07	3.73339e+07	3.45483e+07	4.06415e+07	324481	1.79166e+07	4.14998e+07	1.73927413709221e-10	q1-q0;q2-q0;q2-q1
M291T179	291.19667	179.3140000	diff	Azatadine	[M+H]+	0.815352876573103	HMDB0014857	C07774				1.97187e+08	1.39924e+08	2.97312e+08	1.432e+08	8.46882e+07	8.65914e+07	3.2204e+07	1.82835e+07	1.96222e+07	3.04587e+07	3.2636e+07	2.70185e+07	3.12361e+07	3.42359e+07	3.9486e+07	3.49813e+07	3.8879e+07	2.28873e+07	1.5815e+08	2.67038e+07	3.36176e+07	0.000244988241296419	q1-q0;q2-q0
M278T648	278.06261	648.1160000	diff	Azathioprine	[M+H]+	0.981828109034645	HMDB0015128	C06837	Organosulfur compounds	Thioethers	Aryl thioethers	1.46203e+07	4.17566e+06	4.9666e+06	6.61135e+06	1.16952e+07	1.18945e+07	1.34988e+06	3.04591e+06	1.33398e+06	1.44136e+06	3.15459e+06	2.82867e+06	1.25537e+06	1.3438e+06	1.18445e+06	1.66586e+06	946310	935592	8.99394e+06	2.1924e+06	1.2219e+06	0.000155076215991001	q1-q0;q2-q0
M382T453_1	382.18298	453.1440000	diff	Azelastine	[M+H]+	0.713423268152489	HMDB0015107	C07768	Organoheterocyclic compounds	Diazanaphthalenes	Benzodiazines	4.46266e+07	4.40341e+07	1.39051e+06	3.95238e+07	3.55762e+07	3.21028e+07	3.51473e+07	3.75726e+07	3.72303e+07	3.33411e+07	3.27998e+07	3.75652e+07	1.59188e+06	3.43102e+06	3.65577e+06	3.31989e+06	1.36673e+06	4.47273e+06	3.28757e+07	3.56094e+07	2.973e+06	3.40586665273624e-05	q2-q0;q2-q1
M503T450	503.21811	449.7930000	diff	Beclomethasone dipropionate	[M+H-H2O]+	0.850452634400205	HMDB0014538	C07813	Lipids and lipid-like molecules	Steroids and steroid derivatives	Pregnane steroids	5.66136e+06	4.3989e+06	4.69668e+06	3.68867e+06	3.9676e+06	3.0701e+06	5.10918e+06	5.9068e+06	4.63974e+06	5.86914e+06	6.00881e+06	6.05983e+06	2.21336e+06	2.45004e+06	2.06342e+06	225590	3.18574e+06	2.22187e+06	4.24722e+06	5.59892e+06	2.06e+06	1.01907308814464e-05	q1-q0;q2-q0;q2-q1
M341T336	341.32296	335.9240000	diff	Behenic acid	[M+H]+	0.902880193334534	HMDB0000944	C08281	Lipids and lipid-like molecules	Fatty Acyls	Fatty acids and conjugates	7.96324e+06	6.56782e+06	6.29205e+06	5.11647e+06	5.12614e+06	5.3802e+06	1.2953e+06	1.26148e+06	1.27639e+06	997365	1.24704e+06	541132	1.52852e+06	1.6388e+06	1.56298e+06	1.49292e+06	1.05341e+06	825392	6.07432e+06	1.10312e+06	1.35034e+06	2.29394711469895e-09	q1-q0;q2-q0
M425T649_1	425.21943	649.0470000	diff	Benazepril	[M+H]+	0.904898701111876	HMDB0014682	C06843	Organic acids and derivatives	Carboxylic acids and derivatives	Amino acids, peptides, and analogues	1.42113e+08	1.39115e+08	1.28917e+08	6.31279e+07	1.2726e+08	1.1959e+08	3.15919e+07	3.18647e+07	3.02837e+07	3.06948e+07	2.99403e+07	3.03376e+07	1.94437e+07	1.79943e+07	1.51527e+07	1.76171e+07	1.79863e+07	1.55953e+07	1.2002e+08	3.07855e+07	1.72982e+07	3.61063359448003e-08	q1-q0;q2-q0
M290T264	290.27365	264.0255000	diff	Benzamide, n-(5z,8z,11z,14z)-5,8,11,14-eicosatetraen-1-yl-4-hydroxy-	[M+H-C7H4O2]+	0.967230751			Benzenoids	Benzene and substituted derivatives	Benzoic acids and derivatives	7.78809e+08	7.11791e+08	6.51375e+08	5.61744e+08	5.08292e+08	5.53418e+08	1.1319e+08	1.563e+08	1.28392e+08	9.97447e+07	1.03347e+08	1.14137e+08	7.18824e+07	6.76473e+07	6.38395e+07	5.64387e+07	6.08146e+07	6.16414e+07	6.27572e+08	1.19185e+08	6.37107e+07	1.06250545972748e-10	q1-q0;q2-q0
M194T971	194.15810	971.1070000	diff	Benzenemethanol, .alpha.-[(1r)-1-(methylamino)butyl]-, (.alpha.s)-rel-	[M+H]+	0.905751283347258			Organic nitrogen compounds	Organonitrogen compounds	Amines	4.43758e+08	4.03571e+08	3.86701e+08	3.54721e+08	2.4025e+08	2.82782e+08	3.3786e+08	2.94865e+08	3.24561e+08	3.01509e+08	3.24606e+08	2.07303e+08	3.48512e+07	3.70995e+07	2.85681e+07	3.14146e+07	3.25179e+07	9.54516e+06	3.51964e+08	2.98451e+08	2.89994e+07	3.96616778526088e-08	q2-q0;q2-q1
M569T83	569.42154	83.0210000	diff	Benzenepropanoic acid, 3,5-bis(1,1-dimethylethyl)-4-hydroxy-, octadecyl ester	[M+K]+	0.947141779			Lipids and lipid-like molecules	Fatty Acyls	Fatty alcohol esters	2.43685e+07	2.3902e+07	1.1018e+07	2.07849e+07	1.58818e+07	1.71644e+07	2.49812e+06	2.58905e+06	2.58511e+06	2.35116e+06	2.79073e+06	2.1612e+06	2.11989e+06	2.19425e+06	1.95393e+06	2.32273e+06	1.74505e+06	2.28328e+06	1.88533e+07	2.49589e+06	2.10319e+06	5.75254040129847e-08	q1-q0;q2-q0
M159T398	159.09537	398.0870000	diff	Benzenesulfonamide, 4-(1,1-dimethylethyl)-n-[4-(1h-imidazol-1-yl)phenyl]-	[M+H-C10H13O2S]+	0.969607087417207			Organoheterocyclic compounds	Azoles	Imidazoles	7.0574e+07	6.9049e+07	6.84348e+07	6.7483e+07	7.7646e+07	6.63291e+07	5.50184e+07	5.41563e+07	5.29125e+07	4.78095e+07	5.36684e+07	5.58024e+07	1.15302e+07	1.95455e+07	1.59332e+07	1.72971e+07	9.67955e+06	2.13582e+07	6.99193e+07	5.32279e+07	1.58906e+07	6.93712800726132e-13	q1-q0;q2-q0;q2-q1
M510T435	510.27257	434.5215000	diff	Benzenesulfonamide, n-(1,1-dimethylethyl)-3-[[5-methyl-2-[[4-(4-methyl-1-piperazinyl)phenyl]amino]-4-pyrimidinyl]amino]-	[M+H]+	0.873308337			Organoheterocyclic compounds	Diazinanes	Piperazines	1.0162e+07	9.34646e+06	8.98292e+06	6.41742e+06	8.91659e+06	7.35297e+06	4.82197e+06	5.23988e+06	4.6283e+06	4.89162e+06	5.52266e+06	5.57572e+06	3.70117e+06	4.00519e+06	4.01629e+06	3.52894e+06	2.73077e+06	3.13751e+06	8.52973e+06	5.11336e+06	3.51998e+06	2.06420682867779e-07	q1-q0;q2-q0;q2-q1
M474T972_2	473.96743	972.4675000	diff	Benzenesulfonic acid, 2-methyl-5-nitro-, 2-[(6-bromoimidazo[1,2-a]pyridin-3-yl)methylene]-1-methylhydrazide	[M+Na]+	0.789618557			Benzenoids	Benzene and substituted derivatives	Benzenesulfonamides	3.28914e+08	3.32727e+08	3.64644e+08	3.17019e+08	2.95168e+08	9.89676e+07	3.2935e+08	1.06168e+08	4.05758e+08	3.19332e+08	3.38286e+08	3.32782e+08	4.59879e+08	5.41723e+08	2.70555e+08	5.34612e+08	4.8031e+08	4.82443e+08	2.89573e+08	3.05279e+08	4.61587e+08	0.0160050662674693	q2-q0;q2-q1
M252T525	252.07802	525.3140000	diff	Benzo(b)fluoranthene	[M]+	0.799523089665488	HMDB0002835	C06938				2.7749e+07	2.62745e+07	2.17389e+07	2.11371e+07	2.21923e+07	2.33437e+07	1.11091e+07	1.0424e+07	1.16516e+07	1.20105e+07	2.05982e+07	1.33511e+07	6.05629e+06	6.47549e+06	6.14167e+06	6.78024e+06	7.15657e+06	6.64454e+06	2.37392e+07	1.31908e+07	6.54247e+06	4.99568794719575e-08	q1-q0;q2-q0;q2-q1
M492T69	492.20358	68.6204500	diff	Benzo[h]-1,6-naphthyridin-2(1h)-one, 1-[4-[4-(1-oxopropyl)-1-piperazinyl]-3-(trifluoromethyl)phenyl]-9-(3-quinolinyl)-	[M+H-C3H7F3O]+	0.812891921			Organoheterocyclic compounds	Quinolines and derivatives	Phenylquinolines	1.24924e+07	1.07522e+07	1.01548e+07	9.98591e+06	9.99339e+06	9.22952e+06	2.04249e+06	2.3145e+06	2.13131e+06	2.05846e+06	1.62876e+06	1.91448e+06	1.64641e+06	1.0951e+06	1.14489e+06	352006	766156	1.00612e+06	1.04347e+07	2.015e+06	1.00178e+06	4.56576616127384e-13	q1-q0;q2-q0
M370T46	370.01487	46.1855000	diff	Benzoic acid, 2-[[4-[(nitrooxy)methyl]benzoyl]thio]-, methyl ester	[M+Na]+	0.963274249687687			Benzenoids	Benzene and substituted derivatives	Benzoic acids and derivatives	1.27567e+07	1.2331e+07	1.03175e+07	1.07379e+07	1.00334e+07	1.03013e+07	1.13881e+06	628636	1.07562e+06	1.32756e+06	1.3997e+06	684119	1.79817e+06	1.71987e+06	1.74599e+06	1.78374e+06	1.6125e+06	1.65506e+06	1.10796e+07	1.04241e+06	1.71922e+06	1.24223542432979e-13	q1-q0;q2-q0
M182T58_1	182.02787	58.3175000	diff	Benzothiazole, 2-methylmercapto-	[M+H]+	0.999266061328166		C10910				4.40127e+07	4.37789e+07	4.65357e+07	4.2125e+07	4.11516e+07	4.2286e+07	6.13167e+07	6.35235e+07	6.38072e+07	6.57124e+07	6.756e+07	6.28973e+07	3.38627e+07	3.23619e+07	3.13885e+07	3.397e+07	3.48872e+07	3.23432e+07	4.3315e+07	6.41362e+07	3.31356e+07	4.74167072770446e-14	q1-q0;q2-q0;q2-q1
M91T374	91.05653	373.5120000	diff	Benzyl alcohol	[M+H-H2O]+	0.99928066337905	HMDB0003119	C00556	Benzenoids	Benzene and substituted derivatives	Benzyl alcohols	5.58585e+08	5.09419e+08	4.8473e+08	4.80584e+08	5.30282e+08	4.6387e+08	4.15473e+08	4.3011e+08	4.21845e+08	4.418e+08	4.25333e+08	3.98328e+08	5.8136e+07	5.59946e+07	5.41426e+07	5.41886e+07	5.45446e+07	5.31014e+07	5.04578e+08	4.22148e+08	5.5018e+07	1.47373765637097e-15	q1-q0;q2-q0;q2-q1
M251T398	251.15533	397.8630000	diff	Benzyl-l-glutamine methyl ester	[M+H]+	0.857701320880438			Organic acids and derivatives	Carboxylic acids and derivatives	Amino acids, peptides, and analogues	1.33005e+07	1.24334e+07	1.15081e+07	1.07268e+07	1.04889e+07	1.00284e+07	9.7411e+06	1.04221e+07	9.67385e+06	8.97679e+06	9.46258e+06	1.00418e+07	5.32641e+06	5.43637e+06	5.44403e+06	5.1361e+06	4.35184e+06	5.00857e+06	1.14144e+07	9.71969e+06	5.11722e+06	2.76270008701455e-09	q1-q0;q2-q0;q2-q1
M203T405	203.05677	405.4230000	diff	Bergaptol	[M+H]+	0.993668155797993	HMDB0013679	C00758	Phenylpropanoids and polyketides	Coumarins and derivatives	Furanocoumarins	6.04452e+06	5.51925e+06	3.73299e+06	3.54477e+06	3.35797e+06	4.17885e+06	1.0297e+08	1.12358e+08	1.24263e+08	1.27659e+08	1.33733e+08	1.45666e+08	348962	701868	574727	814902	304811	896860	4.39639e+06	1.24441e+08	607022	1.29644503263014e-13	q1-q0;q2-q1
M120T398_4	120.08356	398.4870000	diff	Bestatin	[M+H-C8H15O4N]+	0.990904234988649		C00732	Organic acids and derivatives	Peptidomimetics	Hybrid peptides	4.85535e+09	4.95216e+09	4.79098e+09	3.50185e+09	4.93168e+09	4.71486e+09	2.88496e+09	2.83808e+09	2.80035e+09	2.56144e+09	2.75393e+09	2.84378e+09	4.9564e+08	4.8888e+08	4.59115e+08	5.87073e+08	4.28831e+08	5.88113e+08	4.62448e+09	2.78042e+09	5.07942e+08	5.02256318724759e-12	q1-q0;q2-q0;q2-q1
M273T93	273.18609	92.9934000	diff	Beta-estradiol	[M+H]+	0.956216986948776	HMDB0000151	C00951	Lipids and lipid-like molecules	Steroids and steroid derivatives	Estrane steroids	3.33994e+07	4.25051e+07	3.59757e+07	2.59678e+07	2.71181e+07	2.57091e+07	1.52772e+07	8.47248e+06	1.19147e+07	1.00103e+07	9.59576e+06	9.81833e+06	6.94434e+06	9.78479e+06	6.83053e+06	8.40131e+06	7.74416e+06	9.86694e+06	3.17792e+07	1.08481e+07	8.26201e+06	1.07594814668854e-07	q1-q0;q2-q0
M118T416_4	118.08875	416.2765000	diff	Betaine	[M+H]+	0.994193452177054	HMDB0000043	C00719	Organic acids and derivatives	Carboxylic acids and derivatives	Amino acids, peptides, and analogues	3.96658e+10	3.7439e+10	3.25254e+10	3.58305e+10	3.24569e+10	3.40113e+10	3.09752e+10	2.93876e+10	3.02622e+10	2.99677e+10	3.07486e+10	2.97714e+10	2.29486e+10	2.30607e+10	2.30791e+10	2.27156e+10	2.19714e+10	2.28455e+10	3.53215e+10	3.01854e+10	2.27702e+10	8.82564989500727e-09	q1-q0;q2-q0;q2-q1
M102T382	102.09386	382.4270000	diff	Betaine aldehyde	(M+H)+	0.6784	HMDB0001252	C00576	Organic nitrogen compounds	Organonitrogen compounds	Quaternary ammonium salts	3.69605e+06	3.42758e+07	3.38348e+07	4.41269e+06	3.05291e+07	3.18144e+07	3.78648e+06	4.26194e+06	3.58236e+06	3.21798e+06	3.70887e+06	2.89021e+07	3.00013e+07	3.08395e+07	2.98864e+07	2.8019e+07	2.14032e+07	2.82672e+07	2.30938e+07	7.90995e+06	2.80694e+07	0.0129546783228029	q2-q1
M160T451	160.11139	450.6330000	diff	Betonicine	[M+H]+	0.982734419410165	HMDB0029412	C08269	Organic acids and derivatives	Carboxylic acids and derivatives	Amino acids, peptides, and analogues	3.35476e+08	3.23327e+08	3.0804e+08	3.13704e+08	3.07437e+08	2.57217e+08	2.76947e+08	2.6317e+08	2.939e+08	2.56647e+08	2.65834e+08	2.53403e+08	2.79127e+08	2.64953e+08	2.75027e+08	2.59485e+08	2.54927e+08	2.71945e+08	3.07533e+08	2.68317e+08	2.67577e+08	0.00256960227619753	q1-q0;q2-q0
M301T305	301.13264	305.4935000	diff	Bifenazate	[M+H]+	0.933777674		C18589	Benzenoids	Benzene and substituted derivatives	Biphenyls and derivatives	1.92175e+07	1.36043e+07	1.50515e+07	1.36754e+07	1.28079e+07	1.36305e+07	5.84679e+06	3.82433e+06	5.53089e+06	4.20024e+06	5.16314e+06	4.4348e+06	1.34709e+07	1.12704e+07	1.1959e+07	1.38667e+07	1.187e+07	1.34934e+07	1.46645e+07	4.83336e+06	1.26551e+07	3.52376217009663e-08	q1-q0;q2-q1
M238T306	238.09815	305.5595000	diff	Biopterin	[M+H]+	0.766223975081071	HMDB0000468	C06313	Organoheterocyclic compounds	Pteridines and derivatives	Pterins and derivatives	1.21118e+07	9.88106e+06	9.39108e+06	8.87036e+06	9.35759e+06	8.45538e+06	1.33795e+07	1.24465e+07	1.13075e+07	1.20102e+07	1.15231e+07	1.14243e+07	300184	187521	270290	222870	3.54247e+06	297633	9.67788e+06	1.20152e+07	803495	1.00435015045495e-10	q1-q0;q2-q0;q2-q1
M485T216	485.26584	215.5650000	diff	Biotin-xx hydrazide	[M+H]+	0.926795565091365						5.87774e+07	4.90651e+07	5.08428e+07	3.44561e+07	3.87102e+07	4.48141e+07	4.2339e+07	3.44545e+07	3.83682e+07	2.9166e+07	4.00164e+07	3.95022e+07	1.80539e+07	2.35272e+07	2.4614e+07	2.14082e+07	2.32958e+07	2.43563e+07	4.6111e+07	3.73077e+07	2.25426e+07	2.01733523451082e-05	q2-q0;q2-q1
M481T337	481.40929	336.7955000	diff	Bis(2,2,6,6-tetramethyl-4-piperidyl) sebacate	[M+H]+	0.929891514			Lipids and lipid-like molecules	Fatty Acyls	Fatty acid esters	1.54372e+07	1.1781e+07	1.10903e+07	1.10118e+07	1.14742e+07	1.12731e+07	1.03914e+07	1.05722e+07	8.61459e+06	9.47815e+06	9.42551e+06	1.02842e+07	2.66419e+06	3.09518e+06	2.91257e+06	2.28366e+06	1.98279e+06	2.29207e+06	1.20113e+07	9.79434e+06	2.53841e+06	5.44637699068197e-10	q1-q0;q2-q0;q2-q1
M348T334	348.20590	334.4560000	diff	Bisoprolol	[M+Na]+	0.984023658397298	HMDB0014750	C06852	Benzenoids	Benzene and substituted derivatives	Benzylethers	3.64969e+07	3.02974e+07	2.82235e+07	2.74709e+07	2.69267e+07	2.62903e+07	9.43053e+06	9.13554e+06	8.29527e+06	7.92927e+06	1.13345e+06	1.09735e+06	3.17524e+07	3.17811e+07	3.09198e+07	2.64389e+07	3.09128e+07	2.67447e+07	2.92843e+07	6.17024e+06	2.97583e+07	4.28016001229053e-09	q1-q0;q2-q1
M411T55	411.27372	54.5284000	diff	Boldenone cypionate	[M+H]+	0.996156166432332			Lipids and lipid-like molecules	Steroids and steroid derivatives	Steroid esters	853454	6.78391e+06	5.59168e+06	5.51841e+06	7.74055e+06	5.19172e+06	1.5465e+07	1.76894e+07	1.56917e+07	1.53736e+07	1.61889e+07	2.55504e+07	5.92469e+06	7.07834e+06	8.25297e+06	6.20486e+06	5.6831e+06	7.01951e+06	5.27995e+06	1.76598e+07	6.69391e+06	1.52133998022003e-06	q1-q0;q2-q1
M381T317	381.39147	317.2170000	diff	Brassicasterol	[M-H2O+H]+	0.843445861		C08813	Lipids and lipid-like molecules	Steroids and steroid derivatives	Ergostane steroids	3.28839e+07	2.61554e+07	2.29456e+07	2.41501e+07	2.03622e+07	1.94032e+07	1.89686e+06	1.69276e+06	1.57373e+06	1.43362e+06	1.69266e+06	1.43172e+06	446440	67432.1	74422.3	512787	323841	421358	2.43167e+07	1.62023e+06	307713	2.19217634873682e-10	q1-q0;q2-q0
M395T683	395.20870	683.2740000	diff	Brucine	[M+H]+	0.916922295271794	HMDB0060665	C09084				2.96666e+07	2.74403e+07	2.67047e+07	1.68172e+07	2.35839e+07	2.0095e+07	5.23231e+06	5.12245e+06	5.17398e+06	5.18157e+06	5.17955e+06	4.67861e+06	8.46022e+06	8.23342e+06	8.77098e+06	7.71762e+06	8.63129e+06	8.47781e+06	2.40513e+07	5.09474e+06	8.38189e+06	1.23691115960039e-08	q1-q0;q2-q0
M351T51	351.25442	50.8543500	diff	Bufalin	[M+H-2H2O]+	0.872191539375153		C16922	Lipids and lipid-like molecules	Steroids and steroid derivatives	Steroid lactones	2.14824e+08	1.8094e+08	2.78221e+08	3.77726e+08	1.73918e+08	3.86954e+08	1.73621e+08	3.90666e+08	1.49982e+08	1.55022e+08	1.56293e+08	1.5158e+08	1.44663e+08	9.78406e+07	9.03624e+07	9.48134e+07	9.10633e+07	1.37518e+08	2.68764e+08	1.96194e+08	1.09377e+08	0.0116916170994479	q2-q0
M160T289	160.07897	289.1020000	diff	Bufotenine	[M+H-C2H7N]+	0.968366407983018	HMDB0041842	C08299	Organoheterocyclic compounds	Indoles and derivatives	Tryptamines and derivatives	4.91898e+07	4.49096e+07	4.76225e+07	4.61936e+07	4.70709e+07	5.04227e+07	3.93189e+07	4.00512e+07	3.81583e+07	3.80579e+07	3.92831e+07	4.06326e+07	6.83198e+06	1.03946e+06	1.14762e+06	1.38284e+06	6.2409e+06	1.04675e+06	4.75682e+07	3.92504e+07	2.94826e+06	6.23382959011388e-16	q1-q0;q2-q0;q2-q1
M317T417	317.16207	416.8215000	diff	Bupirimate	[M+H]+	0.850113545242911		C18776	Organoheterocyclic compounds	Diazines	Pyrimidines and pyrimidine derivatives	1.23643e+08	1.17984e+08	8.76712e+07	9.64516e+07	9.93221e+07	1.02072e+08	1.18735e+08	1.14635e+08	1.16042e+08	1.21143e+08	1.0659e+08	9.60122e+07	2.0302e+07	1.73574e+07	2.01854e+07	1.82188e+07	2.89151e+07	3.49845e+07	1.04524e+08	1.12193e+08	2.33272e+07	2.53482678545316e-10	q2-q0;q2-q1
M551T711	551.31035	711.3675000	diff	Butanamide, n-[(3s,5s)-1-(1,3-benzodioxol-5-ylmethyl)-5-(1-piperazinylcarbonyl)-3-pyrrolidinyl]-n-[(3-methoxyphenyl)methyl]-3,3-dimethyl-	[M+H]+	0.904758821447396			Organic acids and derivatives	Carboxylic acids and derivatives	Amino acids, peptides, and analogues	1.67712e+08	1.61267e+08	1.23023e+08	9.91424e+07	1.01503e+08	1.23139e+08	5.23375e+07	5.02203e+07	4.55175e+07	3.98201e+07	4.43818e+07	3.92873e+07	3.19308e+07	3.18934e+07	2.90774e+07	3.48667e+07	3.26038e+07	2.95508e+07	1.29298e+08	4.52608e+07	3.16538e+07	9.85848813249767e-08	q1-q0;q2-q0
M156T333	156.15277	333.2340000	diff	Butylate	[M+H-C2H6S]+	0.985645237816747		C14323	Organosulfur compounds	Thiocarbonyl compounds	Thiocarbamic acid derivatives	1.77911e+08	1.03884e+08	9.77091e+07	9.38338e+07	9.18532e+07	9.146e+07	3.07433e+07	3.04372e+07	2.64642e+07	2.67799e+07	2.64862e+07	2.3818e+07	3.14466e+07	2.73119e+07	3.76299e+07	3.66999e+07	9.34661e+06	3.09823e+07	1.09442e+08	2.74548e+07	2.89029e+07	4.30750613713635e-06	q1-q0;q2-q0
M474T574	474.30100	574.4450000	diff	Cabergoline	[M+Na]+	0.940807587983945	HMDB0014393	C08187	Alkaloids and derivatives	Ergoline and derivatives	Lysergic acids and derivatives	6.39254e+06	5.58062e+06	4.50049e+06	4.51725e+06	4.22104e+06	3.75482e+06	1.09864e+06	1.56937e+06	1.38019e+06	1.14906e+06	1.22683e+06	1.43851e+06	409368	245244	1.04765e+06	1.04698e+06	886859	704220	4.8278e+06	1.31043e+06	723387	9.07001876171223e-09	q1-q0;q2-q0
M181T286	181.03218	286.1725000	diff	Caffeate	[M+H]+	0.704066289	HMDB0125102	C01481	Phenylpropanoids and polyketides	Cinnamic acids and derivatives	Hydroxycinnamic acids and derivatives	4.4964e+06	5.61853e+07	1.05111e+08	3.68008e+06	6.36995e+07	3.55839e+06	1.09099e+08	1.13295e+08	1.11645e+08	1.11572e+08	9.69154e+07	1.08698e+08	2.09312e+08	1.3718e+08	1.33908e+08	1.09008e+08	1.9491e+08	1.30405e+08	3.94551e+07	1.08537e+08	1.52454e+08	0.000137410237830934	q1-q0;q2-q0
M181T63	181.06160	63.2684000	diff	Caffeic acid	[M+H]+	0.998398958559966	HMDB0003501	C01481	Phenylpropanoids and polyketides	Cinnamic acids and derivatives	Hydroxycinnamic acids and derivatives	3.57802e+07	2.86363e+07	2.47617e+07	3.31535e+07	2.38549e+07	2.01311e+07	2.65046e+07	2.12822e+07	2.3132e+07	2.52968e+07	3.10968e+07	2.78502e+07	1.76447e+07	1.72505e+07	2.08304e+07	2.07451e+07	2.0007e+07	1.66839e+07	2.77196e+07	2.58604e+07	1.88603e+07	0.00497147854988124	q2-q0;q2-q1
M399T393	399.32941	392.5200000	diff	Calcitriol	[M+H-H2O]+	0.787146304557545		C01673	Lipids and lipid-like molecules	Steroids and steroid derivatives	Vitamin D and derivatives	1.1882e+07	1.26324e+07	1.0199e+07	9.71505e+06	8.06477e+06	9.776e+06	1.79896e+06	1.75824e+06	2.75877e+06	2.59528e+06	3.02771e+06	2.1293e+06	601347	836132	1.20424e+06	748657	478889	959521	1.03782e+07	2.34471e+06	804797	9.18419742554433e-11	q1-q0;q2-q0;q2-q1
M634T47	633.51127	46.5078500	diff	Calusterone	[2M+H]+	0.741075311	HMDB0004627		Lipids and lipid-like molecules	Steroids and steroid derivatives	Androstane steroids	2.88788e+08	2.95576e+08	2.29909e+08	2.04649e+08	2.34541e+08	2.30389e+08	4.86042e+08	5.34815e+08	4.80981e+08	4.78755e+08	4.63364e+08	4.85376e+08	2.18792e+08	1.82415e+08	2.0836e+08	1.80712e+08	1.68642e+08	1.64249e+08	2.47309e+08	4.88222e+08	1.87195e+08	2.12314388320637e-11	q1-q0;q2-q0;q2-q1
M307T345	307.06850	344.8000000	diff	Calycin	[M+H]+	0.750240824						2.94504e+07	2.32288e+07	1.64431e+07	1.49714e+07	1.66179e+07	2.66691e+06	3.67684e+07	3.06967e+07	2.76989e+07	3.41249e+07	2.31805e+07	1.58449e+07	3.22726e+06	1.87049e+06	1.64477e+06	1.72363e+06	3.83085e+06	7.02233e+06	1.72297e+07	2.80524e+07	3.21989e+06	6.83664118250186e-05	q1-q0;q2-q0;q2-q1
M237T397	237.12581	396.9280000	diff	Carbamazepine	[M+H]+	0.929808748765931	HMDB0014704	C06868	Organoheterocyclic compounds	Benzazepines	Dibenzazepines	2.48169e+07	1.88062e+07	1.80904e+07	1.7793e+07	1.61006e+07	1.79078e+07	3.32911e+06	2.82091e+06	3.22183e+06	3.03624e+06	3.24811e+06	3.02002e+06	2.2325e+06	2.51778e+06	2.85651e+06	2.63401e+06	1.9458e+06	1.70142e+06	1.89192e+07	3.1127e+06	2.31467e+06	5.27516238121108e-11	q1-q0;q2-q0
M331T441	331.16674	441.1155000	diff	Carnosol	[M+H]+	0.989169128469192	HMDB0002121	C09069	Lipids and lipid-like molecules	Prenol lipids	Terpene lactones	1.27716e+07	1.14081e+07	8.28836e+06	1.07123e+07	1.10422e+07	9.47142e+06	6.17351e+06	7.14904e+06	6.36189e+06	4.93097e+06	6.02919e+06	6.19098e+06	6.34788e+06	6.49849e+06	5.80404e+06	6.39766e+06	7.35888e+06	5.55985e+06	1.06157e+07	6.13926e+06	6.3278e+06	2.42707446067431e-06	q1-q0;q2-q0
M465T442_1	465.15891	441.8915000	diff	Catalposide	[M+H-H2O]+	0.98986856706539		C09775	Organic oxygen compounds	Organooxygen compounds	Carbohydrates and carbohydrate conjugates	1.26009e+07	9.68149e+06	9.95462e+06	7.36914e+06	7.53184e+06	5.52473e+06	220203	195171	187836	254664	229308	166839	248263	243014	245987	254602	231978	232646	8.77712e+06	209004	242748	2.26819169076176e-08	q1-q0;q2-q0
M109T250	109.10200	250.4345000	diff	Cedrol	[M+H-C7H14O]+	0.993301781066895		C09631	Lipids and lipid-like molecules	Prenol lipids	Sesquiterpenoids	3.56415e+07	4.31519e+07	2.84019e+07	3.98549e+07	2.50364e+07	3.86042e+07	6.71932e+07	7.35118e+07	1.31472e+08	7.23228e+07	6.85526e+07	1.02141e+08	5.66424e+07	1.43082e+07	1.4042e+07	1.36244e+07	3.91054e+07	1.2961e+07	3.51151e+07	8.58655e+07	2.51139e+07	0.000101102612894611	q1-q0;q2-q1
M224T595	224.11755	595.4495000	diff	Cerulenin	[M+H]+	0.72028374851399		C12058	Organoheterocyclic compounds	Epoxides	Oxirane carboxylic acids and derivatives	2.67095e+07	4.50789e+07	6.76232e+07	5.15959e+07	2.77496e+07	1.71119e+07	1.27825e+07	2.202e+07	1.60443e+07	2.01525e+07	2.66976e+07	2.86852e+07	7.68548e+06	6.92561e+06	5.7862e+06	2.53969e+07	7.58591e+06	5.68642e+06	3.93115e+07	2.10637e+07	9.84442e+06	0.00289904938726574	q2-q0
M185T288	185.11094	287.5445000	diff	Chamazulene	[M+H]+	0.990264253049556	HMDB0036470	C09633	Lipids and lipid-like molecules	Prenol lipids	Sesquiterpenoids	2.30631e+07	2.00582e+07	1.57594e+07	1.86566e+07	1.84645e+07	1.19996e+07	1.06205e+08	1.04966e+08	1.02007e+08	5.65351e+06	2.57864e+06	1.04428e+08	5.56432e+07	2.41629e+07	2.56626e+07	3.14446e+07	5.42625e+07	3.05187e+07	1.80002e+07	7.09731e+07	3.69491e+07	0.0300138928165372	q1-q0
M185T515	184.98359	515.3400000	diff	Chelidonic acid	[M+H]+	0.978666325833377		C08476	Organoheterocyclic compounds	Pyrans	Pyranones and derivatives	4.65808e+06	3.49596e+06	3.14015e+06	2.39963e+06	2.41173e+06	1.63993e+06	6.00673e+07	6.2762e+07	5.53002e+07	5.28116e+07	5.87115e+07	4.63899e+07	2.10146e+08	1.47909e+08	1.32293e+08	1.3618e+08	1.30837e+08	1.47575e+08	2.95758e+06	5.60071e+07	1.50823e+08	1.23576815885592e-09	q1-q0;q2-q0;q2-q1
M393T48	393.28772	47.6041000	diff	Chenodeoxycholate	[M+H]+	0.777240363	HMDB0000518	C02528	Lipids and lipid-like molecules	Steroids and steroid derivatives	Bile acids, alcohols and derivatives	5.60055e+07	5.27115e+07	4.54622e+07	4.08586e+07	4.46411e+07	4.22311e+07	4.29014e+07	3.50646e+07	3.82587e+07	3.555e+07	3.37512e+07	3.99045e+07	1.99784e+07	1.92393e+07	2.05138e+07	1.97272e+07	1.96894e+07	1.8259e+07	4.6985e+07	3.75717e+07	1.95678e+07	2.14347134918964e-08	q1-q0;q2-q0;q2-q1
M186T516	185.98705	516.0580000	diff	Chlorimuron ethyl	[M+H-C9H11NO4S]+	0.824446323801538		C10943	Organic nitrogen compounds	Organonitrogen compounds	Sulfonylureas	4.17139e+06	5.02481e+06	4.9548e+06	4.8008e+06	5.13827e+06	3.87463e+06	2.58355e+06	2.32979e+06	2.48425e+06	2.06407e+06	1.97565e+06	1.60698e+06	8.80632e+06	5.98442e+06	5.42471e+06	5.15764e+06	4.83317e+06	5.72927e+06	4.66078e+06	2.17405e+06	5.98926e+06	9.88563811483057e-06	q1-q0;q2-q1
M213T253	213.06678	253.2770000	diff	Chlortoluron	[M+H]+	0.995353257835084		C18817	Benzenoids	Benzene and substituted derivatives	N-phenylureas	3.43475e+07	2.9165e+07	3.2025e+07	2.54203e+07	3.0326e+07	2.58097e+07	2.02418e+07	1.94982e+07	1.92017e+07	1.72787e+07	1.90353e+07	1.97091e+07	1.16466e+07	1.00307e+07	1.05944e+07	8.95662e+06	9.77002e+06	8.77524e+06	2.95156e+07	1.91608e+07	9.96226e+06	5.91027816838029e-10	q1-q0;q2-q0;q2-q1
M365T339	365.32343	339.3115000	diff	Cholesta-4,6-dien-3-one	[M+H-H2O]+	0.913727335342693	HMDB0002394		Lipids and lipid-like molecules	Steroids and steroid derivatives	Cholestane steroids	6.62416e+07	5.33582e+07	4.66221e+07	4.97298e+07	4.04172e+07	4.39847e+07	1.48769e+07	1.43302e+07	1.57559e+07	1.56082e+07	1.70887e+07	1.91188e+07	1.62086e+07	1.72449e+07	2.18404e+07	1.74877e+07	1.71798e+07	1.11664e+07	5.00589e+07	1.61298e+07	1.68546e+07	2.64617791770198e-08	q1-q0;q2-q0
M519T450_1	519.18721	450.1560000	diff	Chrysomycin b	[M+Na]+	0.734135514636878			Organic oxygen compounds	Organooxygen compounds	Carbohydrates and carbohydrate conjugates	6.86411e+06	6.54755e+06	7.63671e+06	7.76878e+06	5.51171e+06	4.1603e+06	4.63325e+06	3.8293e+06	4.59215e+06	4.81879e+06	4.73948e+06	5.16873e+06	1.74502e+06	720123	339321	535411	2.25983e+06	201406	6.41486e+06	4.63028e+06	966851	2.36675044907019e-07	q1-q0;q2-q0;q2-q1
M443T280	443.24197	280.2335000	diff	Cinobufagin	[M+H]+	0.967725677576116		C16931	Lipids and lipid-like molecules	Steroids and steroid derivatives	Steroid lactones	5.17653e+06	6.96676e+06	2.99704e+06	4.5472e+06	4.57341e+06	4.22206e+06	3.08845e+06	2.89107e+06	2.45806e+06	2.68351e+06	2.70068e+06	2.58565e+06	9.06256e+06	6.11334e+06	8.29364e+06	8.62501e+06	7.94539e+06	7.99367e+06	4.74717e+06	2.73457e+06	8.0056e+06	4.16767381492875e-07	q1-q0;q2-q0;q2-q1
M332T231_1	332.14064	231.2060000	diff	Ciprofloxacin	[M+H]+	0.946650760802555	HMDB0014677	C05349	Organoheterocyclic compounds	Quinolines and derivatives	Quinoline carboxylic acids	3.22795e+08	2.4588e+08	2.45428e+08	2.01721e+08	1.95275e+08	2.10649e+08	1.21669e+08	1.04079e+08	2.03809e+08	1.32673e+08	7.76938e+07	1.17808e+08	4.93227e+07	2.54877e+06	1.52117e+07	1.42082e+07	6.15587e+07	1.9543e+07	2.36958e+08	1.26288e+08	2.70655e+07	5.7485300543604e-07	q1-q0;q2-q0;q2-q1
M293T360	293.28958	359.9950000	diff	Cis-11-eicosenoic acid	[M+H-H2O]+	0.909707783753782	HMDB0002231		Lipids and lipid-like molecules	Fatty Acyls	Fatty acids and conjugates	5.82491e+06	4.97325e+06	4.74438e+06	4.8202e+06	4.63147e+06	4.33139e+06	4.59191e+06	4.45618e+06	4.10297e+06	3.78617e+06	3.90533e+06	4.18029e+06	1.40166e+06	1.35697e+06	1.30978e+06	1.41588e+06	1.45902e+06	1.32606e+06	4.8876e+06	4.17047e+06	1.37823e+06	4.28446198664932e-11	q1-q0;q2-q0;q2-q1
M339T340	339.30771	340.4435000	diff	Cis-13-docosenoic acid	[M+H]+	0.901066659644245	HMDB0002068	C08316	Lipids and lipid-like molecules	Fatty Acyls	Fatty acids and conjugates	9.5037e+06	5.01246e+06	7.9596e+06	3.88202e+06	3.74485e+06	7.41389e+06	928247	1.32041e+06	397053	1.39743e+06	1.28974e+06	1.17505e+06	4.25359e+06	310571	5.91451e+06	5.63432e+06	372614	408033	6.25275e+06	1.08465e+06	2.81561e+06	0.00231304956627545	q1-q0;q2-q0
M333T49_2	333.28020	48.5899000	diff	Cis-7,10,13,16-docosatetraenoic acid	[M+H]+	0.857111005905849	HMDB0002226	C16527	Lipids and lipid-like molecules	Fatty Acyls	Fatty acids and conjugates	6.4825e+07	5.31654e+07	5.46798e+07	5.40693e+07	5.32185e+07	5.5223e+07	2.30089e+07	2.02778e+07	2.1733e+07	2.27359e+07	2.07986e+07	2.25883e+07	8.66876e+06	1.03289e+07	8.58683e+06	9.07678e+06	8.78905e+06	9.50648e+06	5.58635e+07	2.18571e+07	9.15946e+06	2.32208488014893e-14	q1-q0;q2-q0;q2-q1
M307T78	307.26433	78.3693000	diff	Cis-8,11,14-eicosatrienoic acid	[M+H]+	0.990563584172608	HMDB0002925	C03242	Lipids and lipid-like molecules	Fatty Acyls	Fatty acids and conjugates	5.5221e+07	5.10522e+07	4.91695e+07	4.89145e+07	4.4065e+07	4.27182e+07	4.50219e+07	4.25511e+07	5.17892e+07	4.25781e+07	4.51245e+07	2.56221e+07	1.24665e+07	1.74146e+07	1.34792e+07	1.49342e+07	1.50958e+07	1.13193e+07	4.85234e+07	4.21145e+07	1.41183e+07	7.97101107796954e-08	q2-q0;q2-q1
M123T394	123.07294	393.8040000	diff	Cis-jasmone	[M+H-C3H6]+	0.909217090309426	HMDB0035601	C08490	Organic oxygen compounds	Organooxygen compounds	Carbonyl compounds	8.63254e+06	9.31566e+06	1.43555e+07	8.26933e+06	8.65752e+06	8.26296e+06	1.0812e+07	7.70725e+06	9.01763e+06	8.16187e+06	9.52853e+06	9.58812e+06	6.41156e+06	6.85608e+06	6.89322e+06	6.63205e+06	6.85565e+06	6.94099e+06	9.58226e+06	9.1359e+06	6.76493e+06	0.0122449528302502	q2-q0;q2-q1
M321T311	321.09327	310.5600000	diff	Clencyclohexerol	[M+H+2i]+	0.83496298			Benzenoids	Benzene and substituted derivatives	Halobenzenes	9.31884e+06	9.36825e+06	8.48586e+06	7.76652e+06	6.6833e+06	6.37558e+06	4.10497e+06	4.18265e+06	3.73657e+06	4.20598e+06	4.27318e+06	3.72897e+06	1.80775e+06	1.54554e+06	1.65706e+06	705081	750671	1.50714e+06	7.99973e+06	4.03872e+06	1.32887e+06	1.57975148538219e-09	q1-q0;q2-q0;q2-q1
M342T602	342.14906	601.7025000	diff	Clethodim	[M+H-H2O]+	0.848067145		C18609	Organic oxygen compounds	Organooxygen compounds	Carbonyl compounds	4.03259e+07	4.18345e+07	2.81955e+07	3.65535e+07	3.56739e+07	3.11152e+07	2.05883e+07	1.94069e+07	1.63371e+07	1.85772e+07	2.15546e+07	1.98455e+07	6.51822e+06	6.40464e+06	5.23279e+06	6.09415e+06	5.0287e+06	5.05402e+06	3.56164e+07	1.93849e+07	5.72209e+06	3.4667175732997e-10	q1-q0;q2-q0;q2-q1
M396T452_2	396.20597	451.5380000	diff	Cnicin	[M+NH4]+	0.774678927200376		C09362	Lipids and lipid-like molecules	Prenol lipids	Terpene lactones	2.35012e+07	2.22653e+07	1.69034e+07	2.04354e+07	1.60293e+07	1.39326e+07	2.1032e+07	2.14596e+07	2.86591e+07	2.40668e+07	2.37126e+07	2.55185e+07	3.24166e+06	3.59064e+06	2.44185e+06	2.74254e+06	2.87968e+06	4.1241e+06	1.88445e+07	2.40748e+07	3.17008e+06	3.19993529852104e-09	q1-q0;q2-q0;q2-q1
M304T345	304.15057	345.3100000	diff	Cocaine	[M+H]+	0.99572603743739	HMDB0015043	C01416	Benzenoids	Benzene and substituted derivatives	Benzoic acids and derivatives	3.28338e+07	2.74691e+07	2.57564e+07	2.44532e+07	2.18489e+07	2.10088e+07	8.96824e+06	8.92297e+06	9.59802e+06	8.83515e+06	9.63585e+06	9.79781e+06	5.30606e+06	1.04908e+06	959973	5.57047e+06	6.64504e+06	5.56514e+06	2.55617e+07	9.29301e+06	4.18263e+06	4.40676010131517e-09	q1-q0;q2-q0;q2-q1
M343T312	343.30215	312.1685000	diff	Cocamidoprpylbetaine	[M+H]+	0.991447251209402			Organic acids and derivatives	Carboxylic acids and derivatives	Amino acids, peptides, and analogues	4.10343e+07	2.63148e+07	3.24399e+07	3.0449e+07	2.92974e+07	2.52786e+07	1.54454e+07	1.52656e+07	1.22015e+07	1.2662e+07	1.25857e+07	1.35178e+07	7.26891e+06	7.58127e+06	6.5343e+06	7.5615e+06	6.86944e+06	6.61716e+06	3.08023e+07	1.3613e+07	7.0721e+06	1.10189341529849e-08	q1-q0;q2-q0;q2-q1
M179T50_2	179.14390	50.3475000	diff	Conessine	[M+2H]2+	0.744713280020839		C06545	Lipids and lipid-like molecules	Steroids and steroid derivatives	Steroidal alkaloids	3.55196e+07	5.28196e+07	5.17986e+07	7.78064e+07	8.04907e+07	2.67378e+07	1.90372e+07	1.87687e+07	2.88049e+07	1.99325e+07	1.75295e+07	1.86597e+07	8.16665e+06	8.24252e+06	9.09768e+06	2.31136e+07	8.6918e+06	9.09783e+06	5.41954e+07	2.04554e+07	1.10683e+07	0.000114015089696077	q1-q0;q2-q0
M147T267	147.04698	267.1790000	diff	Coniferyl aldehyde	[M+H-CH4O]+	0.877592446094535	HMDB0141782	C02666	Benzenoids	Phenols	Methoxyphenols	1.43175e+07	1.27171e+07	1.21609e+07	1.17332e+07	1.2361e+07	1.25843e+07	1.6437e+07	1.52642e+07	1.48738e+07	1.43093e+07	1.49967e+07	1.61254e+07	5.52362e+06	5.41603e+06	5.24116e+06	5.50789e+06	5.30051e+06	5.53066e+06	1.26457e+07	1.53344e+07	5.41998e+06	4.34024471815273e-13	q1-q0;q2-q0;q2-q1
M347T554	347.21036	554.1670000	diff	Cortexolone	[M+H]+	0.942227173952523	HMDB0000015	C05488	Lipids and lipid-like molecules	Steroids and steroid derivatives	Hydroxysteroids	1.79735e+07	2.05381e+07	1.57181e+07	1.3042e+07	1.09711e+07	1.22713e+07	4.20998e+06	5.10865e+06	4.01092e+06	4.17315e+06	4.10132e+06	4.04054e+06	2.01343e+06	1.77823e+06	684802	654355	445821	1.71688e+06	1.50857e+07	4.27409e+06	1.21559e+06	3.14677081011434e-08	q1-q0;q2-q0
M427T360	427.20599	359.5720000	diff	Cortisol 21-acetate	[M+Na]+	0.936003410642309		C02821	Lipids and lipid-like molecules	Steroids and steroid derivatives	Pregnane steroids	7.03225e+06	6.09437e+06	5.74152e+06	5.85128e+06	5.6751e+06	5.22181e+06	6.5588e+06	5.35292e+06	5.48285e+06	5.9945e+06	6.3078e+06	6.02791e+06	1.96446e+06	1.11397e+06	1.80757e+06	1.89793e+06	1.59303e+06	954660	5.93605e+06	5.95413e+06	1.55527e+06	1.17297302686778e-10	q2-q0;q2-q1
M361T530_2	361.21941	530.2685000	diff	Cortisone	[M+H]+	0.921295073211906	HMDB0002802	C00762	Lipids and lipid-like molecules	Steroids and steroid derivatives	Hydroxysteroids	2.0452e+07	1.47701e+07	1.8357e+07	1.16995e+07	1.79756e+07	1.45013e+07	8.6771e+06	7.60503e+06	7.06224e+06	8.31611e+06	7.53738e+06	7.87188e+06	7.43195e+06	8.37073e+06	8.83356e+06	7.50546e+06	7.16542e+06	7.33011e+06	1.62926e+07	7.84496e+06	7.77287e+06	1.0854138464428e-06	q1-q0;q2-q0
M293T184	293.21215	184.3735000	diff	Cortodoxone	[M+H-3H2O]+	0.883089169466396	HMDB0000015	C05488	Lipids and lipid-like molecules	Steroids and steroid derivatives	Hydroxysteroids	1.89156e+08	7.86377e+07	2.08803e+08	7.96532e+07	7.04612e+07	1.16365e+08	9.18821e+07	4.59972e+07	3.19679e+07	1.97041e+07	5.64045e+07	4.19915e+07	1.47296e+08	7.96281e+07	1.16742e+08	5.75286e+07	1.19492e+08	1.09762e+08	1.23846e+08	4.79912e+07	1.05075e+08	0.0182192203442916	q1-q0
M370T553	370.20951	553.1585000	diff	Corydaline	[M+H]+	0.973320642988454		C15530				426858	309876	327966	403746	190096	162807	9.22115e+06	1.0789e+07	9.30446e+06	9.81108e+06	9.95938e+06	9.16542e+06	7.03936e+06	5.39717e+06	6.78559e+06	6.93156e+06	6.7303e+06	5.82322e+06	303558	9.70841e+06	6.4512e+06	2.4876885877329e-14	q1-q0;q2-q0;q2-q1
M187T630	187.14810	629.6740000	diff	Costunolide	[M+H-CH2O2]+	0.837077938010347		C09382	Lipids and lipid-like molecules	Prenol lipids	Terpene lactones	7.3906e+07	6.82606e+07	6.70171e+07	6.57973e+07	6.67523e+07	6.69596e+07	2.04436e+07	2.00081e+07	2.02427e+07	1.97445e+07	1.88787e+07	1.78997e+07	1.15462e+07	1.19789e+07	1.18973e+07	1.15156e+07	1.34781e+07	1.36109e+07	6.81155e+07	1.95362e+07	1.23378e+07	3.68276931765098e-18	q1-q0;q2-q0;q2-q1
M347T470	347.16220	470.3100000	diff	Coumarin-suberoylanilide hydroxamic acid	[M+H]+	0.917980727998793						4.50325e+07	3.16377e+07	2.70942e+07	2.80622e+07	2.78637e+07	2.76724e+07	2.1245e+07	1.65153e+07	1.69108e+07	1.92638e+07	1.51485e+07	1.64498e+07	1.64092e+07	2.3834e+07	1.54031e+07	1.75782e+07	1.47359e+07	7.72435e+06	3.12271e+07	1.75889e+07	1.59475e+07	0.000204443396142711	q1-q0;q2-q0
M87T1008	87.04806	1008.1000000	diff	Crotonic acid	[M+H]+	0.980624889	HMDB0010720		Lipids and lipid-like molecules	Fatty Acyls	Fatty acids and conjugates	9.16753e+06	8.05615e+06	7.65074e+06	7.28273e+06	8.5758e+06	7.51386e+06	1.76239e+07	2.20868e+07	2.00721e+07	2.30124e+07	2.42152e+07	2.17364e+07	1.01436e+07	1.06277e+07	9.85416e+06	1.08671e+07	1.10859e+07	1.07156e+07	8.04114e+06	2.14578e+07	1.0549e+07	1.27352284743677e-10	q1-q0;q2-q0;q2-q1
M581T649	581.32099	649.0810000	diff	Cucurbitacin b	[M+Na]+	0.932823282838368		C08794	Lipids and lipid-like molecules	Steroids and steroid derivatives	Cucurbitacins	8.21817e+08	8.3177e+08	7.04388e+08	8.11692e+08	2.72262e+08	6.00611e+08	1.63349e+08	1.48555e+08	1.5532e+08	1.57583e+08	1.49999e+08	1.52051e+08	8.27203e+07	7.93092e+07	5.94156e+07	7.82175e+07	8.50353e+07	7.11905e+07	6.73757e+08	1.54476e+08	7.59814e+07	8.86587723704881e-07	q1-q0;q2-q0
M499T235	499.32839	235.2960000	diff	Cucurbitacin d	[M+H-H2O]+	0.934201154937027		C08796	Lipids and lipid-like molecules	Steroids and steroid derivatives	Cucurbitacins	1.45574e+08	1.70434e+08	1.35058e+08	1.16717e+08	1.0667e+08	1.24776e+08	5.6346e+07	5.29182e+07	4.55345e+07	2.4971e+07	3.62612e+07	6.4001e+07	2.44629e+07	1.35885e+07	1.41007e+07	9.34887e+06	2.27371e+07	1.50817e+07	1.33205e+08	4.6672e+07	1.65533e+07	5.37804488572811e-09	q1-q0;q2-q0;q2-q1
M461T219	461.26643	218.7270000	diff	Cucurbitacin i	[M+H-3H2O]+	0.980951013514174		C08800	Lipids and lipid-like molecules	Steroids and steroid derivatives	Cucurbitacins	3.50975e+07	3.05464e+07	3.07154e+07	2.76088e+07	2.60582e+07	7.34118e+07	4.44004e+06	4.4309e+06	4.27811e+06	4.50805e+06	4.4278e+06	8.14867e+06	4.95862e+06	5.52272e+06	8.89751e+06	5.53996e+06	9.16178e+06	3.90859e+06	3.72397e+07	5.03893e+06	6.33153e+06	0.000100602905938105	q1-q0;q2-q0
M149T360	149.11023	360.0775000	diff	Cuminaldehyde	[M+H]+	0.975107807544129	HMDB0002214	C06577	Lipids and lipid-like molecules	Prenol lipids	Monoterpenoids	1.55976e+06	1.5562e+06	1.57378e+06	1.41089e+06	1.4394e+06	1.39474e+06	1.44401e+06	1.39914e+06	1.20584e+06	1.63966e+06	1.45874e+06	1.62764e+06	6.27036e+06	6.39061e+06	6.69607e+06	6.41023e+06	6.5324e+06	6.26319e+06	1.48913e+06	1.46251e+06	6.42715e+06	1.34011201000785e-19	q2-q0;q2-q1
M263T708	263.07132	707.9075000	diff	Cyanazine	[M+Na]+	0.967132795730315		C14299	Organoheterocyclic compounds	Triazines	Aminotriazines	1.63039e+07	7.67604e+06	1.30728e+07	1.26492e+07	6.51549e+06	1.08887e+07	3.19456e+06	2.83946e+06	2.52026e+06	2.03808e+06	2.42196e+06	1.873e+06	3.51564e+06	3.86426e+06	3.80992e+06	4.10497e+06	3.34898e+06	3.30015e+06	1.11844e+07	2.48122e+06	3.65732e+06	6.22448355450479e-06	q1-q0;q2-q0
M211T340	211.15969	340.0460000	diff	Cyclo(leu-pro)	[M+H]+	0.798386931889905			Organic acids and derivatives	Carboxylic acids and derivatives	Amino acids, peptides, and analogues	1.60963e+08	1.37114e+08	1.31219e+08	1.26757e+08	1.18491e+08	1.1145e+08	8.16649e+07	7.7026e+07	7.58811e+07	7.62928e+07	7.84433e+07	8.26775e+07	3.62137e+07	3.9022e+07	3.86744e+07	3.81696e+07	3.77602e+07	3.80641e+07	1.30999e+08	7.86643e+07	3.7984e+07	3.90585632260688e-10	q1-q0;q2-q0;q2-q1
M211T393	211.15948	392.6040000	diff	Cyclo(proline-leucine)	[M+H]+	0.895349322265452			Organic acids and derivatives	Carboxylic acids and derivatives	Amino acids, peptides, and analogues	1.69956e+07	1.50409e+07	1.49197e+07	1.43621e+07	1.19693e+07	1.33546e+07	9.27579e+06	9.3088e+06	9.18975e+06	7.73293e+06	7.93254e+06	8.41961e+06	1.61359e+06	1.4707e+06	270623	396522	999487	306925	1.44404e+07	8.64324e+06	842975	6.89292169579715e-12	q1-q0;q2-q0;q2-q1
M218T225	218.21251	224.8075000	diff	Cyclohexanamine, 1-phenyl-n-propyl-	[M+H]+	0.990284621			Organic nitrogen compounds	Organonitrogen compounds	Amines	7.12106e+08	5.33053e+08	5.5613e+08	4.39478e+08	4.4542e+08	5.50879e+08	5.69882e+08	6.16959e+08	6.50196e+08	6.29863e+08	4.96737e+08	6.73149e+08	2.02876e+09	1.89403e+09	1.07861e+09	1.65403e+09	1.89057e+09	1.72732e+09	5.39511e+08	6.06131e+08	1.71222e+09	6.20967686943413e-08	q2-q0;q2-q1
M246T557_2	246.16110	557.2800000	diff	Cycloheximide	[M+H-2H2O]+	0.902114150812287		C06685	Organoheterocyclic compounds	Pyridines and derivatives	Hydropyridines	3.65891e+07	3.15551e+07	4.57576e+07	4.56377e+07	2.85668e+07	3.23434e+07	6.92874e+06	6.57063e+06	6.16767e+06	6.26542e+06	5.94844e+06	8.03721e+06	9.16652e+06	8.53648e+06	8.49111e+06	1.20712e+07	8.6934e+06	9.98742e+06	3.67416e+07	6.65302e+06	9.49102e+06	5.64829424800914e-09	q1-q0;q2-q0
M100T379	100.11451	378.7605000	diff	Cyclohexylamine	(M+H)+	0.7284	HMDB0031404	C00571	Organic nitrogen compounds	Organonitrogen compounds	Cyclohexylamines	2.06221e+07	2.0366e+07	1.92307e+07	1.83244e+07	2.79272e+07	1.54587e+07	2.70219e+07	3.32875e+07	3.04214e+07	2.68855e+07	2.79546e+07	2.52241e+07	3.43652e+07	3.42256e+07	3.3579e+07	3.21492e+07	3.06843e+07	3.04222e+07	2.03215e+07	2.84658e+07	3.25709e+07	2.01476887440639e-05	q1-q0;q2-q0
M412T344	412.31378	344.0080000	diff	Cyclopamine	[M+H]+	0.831345566418568		C10798	Lipids and lipid-like molecules	Steroids and steroid derivatives	Steroidal alkaloids	1.1183e+08	9.51117e+07	7.57668e+07	7.15094e+07	6.53467e+07	6.88342e+07	1.35336e+07	1.40801e+07	1.4349e+07	1.44242e+07	1.41793e+07	1.47526e+07	1.00537e+06	889963	604579	240450	1.62386e+06	257394	8.13998e+07	1.42198e+07	770268	1.97192110744491e-09	q1-q0;q2-q0
M274T399	274.18156	398.7675000	diff	Cyclopentolate	[M+H-H2O]+	0.807885870129552	HMDB0015114	C06932				3.11919e+07	2.78308e+07	2.41015e+07	1.06749e+07	1.86697e+07	2.14638e+07	1.84417e+07	1.84462e+07	1.60743e+07	1.60454e+07	1.51384e+07	1.58308e+07	2.44771e+06	2.69913e+06	3.89281e+06	2.18994e+06	3.15034e+06	2.11079e+06	2.23221e+07	1.66628e+07	2.74845e+06	3.04581549765318e-06	q2-q0;q2-q1
M226T466	226.12320	465.6040000	diff	Cyprodinil	[M+H]+	0.834150730532183	HMDB0034853	C10914	Benzenoids	Benzene and substituted derivatives	Aniline and substituted anilines	8.43606e+07	6.73256e+07	6.30505e+07	5.10693e+07	4.97048e+07	4.9373e+07	9.07537e+06	9.05655e+06	9.04342e+06	1.07928e+07	1.06643e+07	8.99632e+06	4.72491e+06	5.44831e+06	6.13009e+06	5.84681e+06	7.26048e+06	5.61989e+06	6.0814e+07	9.60478e+06	5.83841e+06	4.94115810578558e-09	q1-q0;q2-q0
M363T589	363.19465	589.4170000	diff	Cys-Leu-Lys	[M+H]+	0.883830317876993			Organic acids and derivatives	Carboxylic acids and derivatives	Amino acids, peptides, and analogues	7.05785e+06	6.47944e+06	5.26583e+06	2.98688e+06	2.73909e+06	5.09191e+06	2.96812e+06	2.07426e+06	2.36191e+06	2.36489e+06	2.26606e+06	2.1863e+06	759458	633263	683329	865219	780157	644850	4.93683e+06	2.37026e+06	727713	1.65775108122218e-05	q1-q0;q2-q0;q2-q1
M244T405	244.09772	404.5130000	diff	Cytarabine	[M+H]+	0.997179050005657	HMDB0015122	C02961				5.44175e+06	4.11727e+06	3.73671e+06	3.49816e+06	2.4388e+06	3.03426e+06	1.02667e+06	966977	1.38978e+07	3.49244e+07	4.18838e+07	1.29789e+07	1.59942e+06	1.49058e+06	2.53075e+06	1.41491e+06	751934	1.1778e+06	3.71116e+06	1.76131e+07	1.49423e+06	0.0271366381230982	q2-q1
M324T564	324.05983	563.6280000	diff	Cytidine 3'-monophosphate	[M+H]+	0.991310204407371		C05822				6.95057e+06	7.41158e+06	6.64899e+06	6.25896e+06	5.33404e+06	6.05347e+06	4.173e+06	3.42003e+06	3.65618e+06	3.15421e+06	3.97645e+06	4.06825e+06	2.35556e+06	1.69337e+06	1.70453e+06	1.50794e+06	1.83754e+06	1.76852e+06	6.44294e+06	3.74135e+06	1.81124e+06	4.24128519372669e-10	q1-q0;q2-q0;q2-q1
M442T532	442.24967	531.5050000	diff	Cytochalasin a	[M+H-2H2O]+	0.923115879039988		C19953	Alkaloids and derivatives	Cytochalasans	Cytochalasins	7.71474e+06	7.2935e+06	7.53441e+06	6.00234e+06	5.24909e+06	7.01781e+06	2.94158e+06	2.81154e+06	2.87871e+06	2.75652e+06	2.37693e+06	2.3679e+06	2.0972e+06	2.33958e+06	2.14612e+06	1.84576e+06	1.91595e+06	2.17203e+06	6.80198e+06	2.68886e+06	2.08611e+06	8.3763815251685e-10	q1-q0;q2-q0
M112T342_2	112.05314	341.9290000	diff	Cytosine	[M+H]+	0.999814856489831	HMDB0000630	C00380	Organoheterocyclic compounds	Diazines	Pyrimidines and pyrimidine derivatives	4.79598e+09	3.91557e+09	4.43154e+09	3.29553e+09	3.75273e+09	3.1855e+09	4.71169e+09	4.57534e+09	4.46594e+09	4.62101e+09	4.62088e+09	4.78663e+09	4.38573e+08	4.45249e+08	4.30032e+08	4.1332e+08	2.40016e+09	3.93203e+08	3.89614e+09	4.63025e+09	7.53423e+08	2.04024754040317e-08	q2-q0;q2-q1
M531T50_3	531.40680	50.2086000	diff	D-.alpha.-tocopherol succinate	[M+H]+	0.92539234222973			Lipids and lipid-like molecules	Prenol lipids	Quinone and hydroquinone lipids	9.2329e+07	7.28773e+07	8.49386e+07	6.65213e+07	7.17529e+07	8.61973e+07	1.4797e+08	1.6833e+08	1.39748e+08	1.32197e+08	1.63562e+08	1.39295e+08	9.58857e+07	2.13316e+08	1.67102e+08	2.11705e+08	1.94638e+08	1.96102e+08	7.91027e+07	1.48517e+08	1.79791e+08	4.49650340826565e-05	q1-q0;q2-q0
M133T519	133.06368	519.1510000	diff	D-asparagine	[M+H]+	0.997662541917827	HMDB0033780	C01905	Organic acids and derivatives	Carboxylic acids and derivatives	Amino acids, peptides, and analogues	5.5837e+08	5.28868e+08	4.76351e+08	4.64477e+08	4.81805e+08	4.38521e+08	1.47338e+08	1.5219e+08	1.48894e+08	1.47979e+08	1.51214e+08	1.56575e+08	1.17387e+07	1.18234e+07	1.6903e+07	1.12524e+07	1.20473e+07	1.25125e+07	4.91399e+08	1.50698e+08	1.27129e+07	8.42201730227978e-15	q1-q0;q2-q0;q2-q1
M111T153	111.05614	153.4440000	diff	D-erythro-imidazolylglycerol phosphate	[M+H-CH5O5P]+	0.982449370598243		C04666	Organic acids and derivatives	Organic phosphoric acids and derivatives	Phosphate esters	1.04823e+09	2.00058e+09	1.87768e+09	3.82887e+08	2.94219e+09	2.82549e+09	1.04462e+09	1.13393e+09	1.05996e+09	7.34083e+08	1.02489e+09	1.00245e+09	8.91315e+08	1.1609e+08	1.14756e+08	1.35502e+08	5.19805e+08	1.99717e+08	1.84618e+09	9.99988e+08	3.29531e+08	0.00230204461878048	q2-q0
M196T466	196.06441	465.9930000	diff	D-glucosaminic acid	[M+H]+	0.976921911781251		C03752	Organic acids and derivatives	Carboxylic acids and derivatives	Amino acids, peptides, and analogues	8.55658e+06	1.01924e+07	1.05281e+07	6.55228e+06	6.45746e+06	5.99657e+06	4.80375e+06	2.32567e+06	2.76432e+06	2.24826e+06	2.27643e+06	2.46156e+06	3.19722e+06	3.23358e+06	2.17067e+06	2.24275e+06	1.85165e+06	2.12185e+06	8.04723e+06	2.81333e+06	2.46962e+06	3.23404364580005e-06	q1-q0;q2-q0
M261T605	261.04634	604.6870000	diff	D-glucose 6-phosphate	[M+H]+	0.943290696808614		C00092	Organic oxygen compounds	Organooxygen compounds	Carbohydrates and carbohydrate conjugates	1.28467e+08	1.2839e+08	1.09707e+08	1.06428e+08	1.06235e+08	1.0247e+08	5.96036e+07	5.61463e+07	5.00372e+07	5.96484e+07	5.3743e+07	5.34127e+07	3.00937e+07	2.89221e+07	2.92533e+07	2.75105e+07	2.91723e+07	2.64145e+07	1.13616e+08	5.54319e+07	2.85611e+07	7.12171371963825e-12	q1-q0;q2-q0;q2-q1
M147T516	147.07954	516.4545000	diff	D-glutamine	[M+H]+	0.959069611899332	HMDB0003423	C00064	Organic acids and derivatives	Carboxylic acids and derivatives	Amino acids, peptides, and analogues	3.84451e+08	3.92696e+08	3.49659e+08	3.4971e+08	3.13453e+08	3.34391e+08	3.0164e+07	3.02405e+07	3.05978e+07	2.882e+07	3.08996e+07	3.00009e+07	3.71354e+07	4.11656e+07	3.38609e+07	3.74869e+07	3.80678e+07	3.91197e+07	3.5406e+08	3.01205e+07	3.78061e+07	1.91996141460419e-15	q1-q0;q2-q0
M162T422	162.07943	421.9810000	diff	D-mannosamine	[M+H-H2O]+	0.740248819		C03570	Organic oxygen compounds	Organooxygen compounds	Carbohydrates and carbohydrate conjugates	5.28739e+07	4.79288e+07	5.40357e+07	5.19564e+07	4.36571e+07	4.53688e+07	2.38941e+07	2.32903e+07	2.70821e+07	2.45817e+07	2.28311e+07	2.4555e+07	2.28076e+07	2.25219e+07	2.28958e+07	2.39269e+07	2.02468e+07	1.74755e+07	4.93035e+07	2.43724e+07	2.16457e+07	7.71022848757209e-11	q1-q0;q2-q0
M283T602	283.02693	602.2090000	diff	D-mannose 6-phosphate	[M+Na]+	0.993636645651171	HMDB0001078	C00275	Organic oxygen compounds	Organooxygen compounds	Carbohydrates and carbohydrate conjugates	1.05577e+07	1.05719e+07	8.35841e+06	7.67681e+06	7.79344e+06	7.24348e+06	4.04443e+06	3.87836e+06	3.34602e+06	4.14609e+06	3.97202e+06	3.84536e+06	2.4676e+06	2.48694e+06	2.58811e+06	2.30703e+06	2.30021e+06	2.17308e+06	8.70028e+06	3.87205e+06	2.38716e+06	6.69569478167893e-09	q1-q0;q2-q0;q2-q1
M323T481	322.97584	481.0340000	diff	D-myo-inositol-1,3-diphosphate	[M+H-H2O]+	0.955346931	HMDB0006234	C04062	Organic oxygen compounds	Organooxygen compounds	Alcohols and polyols	8.94846e+06	8.42064e+06	7.30742e+06	6.41563e+06	7.32305e+06	7.59744e+06	6.3326e+06	6.17326e+06	5.80211e+06	5.48828e+06	6.20095e+06	5.91292e+06	231995	330636	406502	251848	393940	366443	7.66877e+06	5.98502e+06	330227	9.60014732109744e-13	q1-q0;q2-q0;q2-q1
M127T595	127.04190	594.6090000	diff	D-psicose	[M+H-3H2O]+	0.838180668314115		C06468	Organic oxygen compounds	Organooxygen compounds	Carbohydrates and carbohydrate conjugates	3.74551e+06	3.0807e+06	2.69528e+06	3.37558e+06	1.31323e+07	5.7529e+06	7.52562e+06	7.23465e+06	7.67253e+06	7.64536e+06	7.31528e+06	7.43908e+06	1.29784e+06	1.1843e+06	1.48627e+06	1.19859e+06	1.87645e+06	1.12108e+06	5.29705e+06	7.47209e+06	1.36075e+06	0.00124142938358749	q2-q0;q2-q1
M259T580	259.09743	580.3880000	diff	D-pyroglutamic acid	[2M+H]+	0.91926831450863		C02237	Organic acids and derivatives	Carboxylic acids and derivatives	Amino acids, peptides, and analogues	3.0823e+06	2.95069e+06	2.56161e+06	2.4771e+06	2.41455e+06	2.31286e+06	1.63125e+06	1.54857e+06	1.56611e+06	1.30871e+06	1.98155e+06	1.12579e+06	783279	266778	853652	930477	1.05348e+06	763336	2.63318e+06	1.527e+06	775167	5.86685581178402e-08	q1-q0;q2-q0;q2-q1
M378T270	378.21710	270.2215000	diff	D-valine, n-[[1-(5-fluoropentyl)-1h-indazol-3-yl]carbonyl]-3-methyl-, methyl ester	[M+H]+	0.744655002			Organic acids and derivatives	Carboxylic acids and derivatives	Amino acids, peptides, and analogues	4.75944e+06	3.64441e+06	4.26326e+06	3.73688e+06	1.64584e+06	1.64539e+06	1.10644e+06	1.13037e+06	860870	1.25832e+06	921917	1.15625e+06	1.03513e+07	4.95634e+06	8.64698e+06	1.53828e+07	1.46618e+07	1.4346e+07	3.28254e+06	1.07236e+06	1.13909e+07	8.34633196772836e-06	q2-q0;q2-q1
M183T61	183.09255	60.6894500	diff	Dacarbazine	[M+H]+	0.996576398366827		C06936	Organic acids and derivatives	Carboxylic acids and derivatives	Carboxylic acid derivatives	1.00984e+08	9.18869e+07	8.83026e+07	9.84857e+07	8.69086e+07	8.32409e+07	3.72144e+07	3.79218e+07	3.8744e+07	3.83145e+07	3.94696e+07	3.96252e+07	1.69753e+07	1.61906e+07	1.79628e+07	2.0112e+07	1.88371e+07	1.71084e+07	9.16348e+07	3.85482e+07	1.78644e+07	1.49124187872366e-14	q1-q0;q2-q0;q2-q1
M321T649	321.08247	649.0070000	diff	Daunorubicin	[M+H-C8H17O5N]+	0.937009202634557	HMDB0014832	C01907				4.50412e+07	7.10589e+07	2.73194e+07	2.78663e+07	2.69705e+07	6.74253e+07	1.77931e+07	8.31838e+06	7.54883e+06	7.38389e+06	7.22799e+06	1.81305e+07	9.75087e+06	9.24733e+06	7.47646e+06	1.42495e+07	1.07194e+07	1.1479e+07	4.42803e+07	1.10671e+07	1.04871e+07	0.000284761540713951	q1-q0;q2-q0
M202T309	202.22072	308.8510000	diff	Ddao	[M+H]+	0.992494087			Organic nitrogen compounds	Organonitrogen compounds	Aminoxides	7.52467e+06	6.67389e+06	6.25261e+06	5.67124e+06	6.36971e+06	5.10935e+06	7.03822e+06	6.85004e+06	6.07471e+06	6.06249e+06	6.56111e+06	6.56399e+06	6.24226e+07	6.5614e+07	6.00698e+07	5.96428e+07	6.01637e+07	5.79365e+07	6.26691e+06	6.52509e+06	6.09749e+07	2.89287751202571e-19	q2-q0;q2-q1
M661T351	661.39292	351.4895000	diff	Decahydrogambogic acid	[M+Na]+	0.779587826			Organoheterocyclic compounds	Benzopyrans	1-benzopyrans	3.496e+07	2.3187e+07	2.32181e+07	2.36933e+07	2.25285e+07	1.93428e+07	1.29435e+07	1.32996e+07	1.3641e+07	1.32789e+07	1.32263e+07	1.0659e+07	253469	32185	49504.5	5.05402e+06	4.68658e+06	4.03918e+06	2.44883e+07	1.28414e+07	2.35249e+06	6.16342799751254e-08	q1-q0;q2-q0;q2-q1
M371T43	371.10283	43.1533000	diff	Decamethylcyclopentasiloxane	[M+H]+	0.939133461			Organometallic compounds	Organometalloid compounds	Organosilicon compounds	9.68486e+07	1.09528e+08	1.01722e+08	8.89807e+07	1.06495e+08	1.11636e+08	6.02442e+07	6.94768e+07	6.80779e+07	8.14019e+07	7.94325e+07	1.04871e+08	3.66501e+07	5.09849e+07	5.88708e+07	8.33459e+07	9.32945e+07	9.98284e+07	1.02535e+08	7.72506e+07	7.04958e+07	0.017524479527163	q2-q0
M316T306	316.29077	306.2365000	diff	Dehydrophytosphingosine (not validated, isomer of 1677)	[M+H]+	0.815050103			Organic nitrogen compounds	Organonitrogen compounds	Amines	4.06387e+08	6.57341e+08	3.18232e+08	6.44162e+08	3.12138e+08	2.75273e+08	1.08461e+08	2.45804e+08	1.01508e+08	8.40642e+07	2.41611e+08	8.18953e+07	9.18065e+07	8.89363e+07	9.11073e+07	1.02751e+08	1.02092e+08	9.07085e+07	4.35589e+08	1.43891e+08	9.4567e+07	0.000135414243218468	q1-q0;q2-q0
M468T336	468.31807	335.9810000	diff	Delsoline	[M+H]+	0.72944350253292		C08678	Lipids and lipid-like molecules	Prenol lipids	Diterpenoids	3.96525e+08	3.25392e+08	3.0807e+08	2.84493e+08	2.95739e+08	3.09537e+08	3.95822e+08	3.83272e+08	3.29082e+08	3.11047e+08	3.32484e+08	3.30854e+08	1.70681e+08	1.63666e+08	1.63012e+08	1.4898e+08	1.62559e+08	1.39307e+08	3.19959e+08	3.47094e+08	1.58034e+08	4.0234134910403e-08	q2-q0;q2-q1
M395T714	395.21570	714.0895000	diff	Deoxycorticosterone acetate	[M+Na]+	0.913094003891027		C14554	Lipids and lipid-like molecules	Steroids and steroid derivatives	Pregnane steroids	1.95429e+07	3.50387e+07	1.83778e+07	2.86204e+07	2.62638e+07	3.78073e+07	4.45294e+06	1.4239e+07	3.70807e+06	3.7087e+06	9.93011e+06	8.90729e+06	8.9853e+06	1.97469e+07	1.65772e+07	5.35208e+06	5.09706e+06	3.50944e+06	2.76085e+07	7.49102e+06	9.878e+06	0.000129573835446294	q1-q0;q2-q0
M187T335	187.09046	334.7520000	diff	Deoxyvasicinone	[M+H]+	0.993940355669212		C10659	Organoheterocyclic compounds	Diazanaphthalenes	Benzodiazines	4.14662e+07	3.89078e+07	3.45386e+07	3.23354e+07	3.2457e+07	3.09968e+07	1.59905e+07	1.88454e+07	1.60842e+07	1.41225e+07	1.44509e+07	1.82234e+07	1.01123e+07	1.13447e+07	1.28485e+07	1.21654e+07	1.01219e+07	1.03046e+07	3.5117e+07	1.62862e+07	1.11496e+07	3.77450040317363e-10	q1-q0;q2-q0;q2-q1
M296T400	296.21410	399.8330000	diff	Descladinose azithromycin	[M+2H]+	0.864136912			Organic oxygen compounds	Organooxygen compounds	Carbohydrates and carbohydrate conjugates	2.27919e+07	2.25761e+07	2.056e+07	2.0374e+07	2.56373e+07	1.94845e+07	2.70176e+07	1.90479e+07	1.70663e+07	2.15233e+07	1.9549e+07	2.56711e+07	9.5218e+06	1.01145e+07	9.99652e+06	1.01624e+07	7.75454e+06	9.99687e+06	2.1904e+07	2.16459e+07	9.59111e+06	7.40068150818128e-07	q2-q0;q2-q1
M468T394	468.23365	393.8040000	diff	Desmethylcerivastatin	[M+Na]+	0.890309607			Organoheterocyclic compounds	Pyridines and derivatives	Phenylpyridines	5.70986e+06	6.35629e+06	4.94645e+06	5.94893e+06	5.08885e+06	5.23722e+06	3.81158e+06	2.8886e+06	2.72143e+06	2.3735e+06	2.73887e+06	2.68569e+06	3.92824e+06	654108	980456	1.44504e+06	4.26933e+06	3.6753e+06	5.54793e+06	2.86994e+06	2.49208e+06	0.000222567103934133	q1-q0;q2-q0
M311T218	311.25955	217.8430000	diff	Desogestrel	[M+H]+	0.921230256582487	HMDB0014449	C07629	Lipids and lipid-like molecules	Steroids and steroid derivatives	Estrane steroids	2.44532e+07	2.34463e+07	2.30934e+07	2.12978e+07	1.96012e+07	1.83847e+07	7.76704e+06	6.86788e+06	7.23912e+06	7.44593e+06	7.57648e+06	6.82904e+06	3.93255e+06	2.16313e+06	1.66326e+06	2.24126e+06	4.39098e+06	1.77887e+06	2.17128e+07	7.28758e+06	2.69501e+06	3.16456376378342e-12	q1-q0;q2-q0;q2-q1
M87T512_1	87.04631	511.6655000	diff	Diacetyl	[M+H]+	0.989656126527212	HMDB0003407	C00741	Organic oxygen compounds	Organooxygen compounds	Carbonyl compounds	2.60281e+09	2.58286e+09	2.46428e+09	2.38477e+09	2.4125e+09	2.44487e+09	4.14606e+09	4.08548e+09	4.01594e+09	4.17035e+09	4.16033e+09	4.23123e+09	2.04641e+09	2.09135e+09	1.9693e+09	2.12032e+09	1.97103e+09	1.96515e+09	2.48201e+09	4.1349e+09	2.02726e+09	2.78761369933891e-17	q1-q0;q2-q0;q2-q1
M115T395	115.05693	394.8570000	diff	Diallyl sulfide	[M+H]+	0.797056621	HMDB0036491	C08370				1.80132e+07	1.46335e+07	1.33896e+07	1.12475e+07	1.38329e+07	1.60784e+07	1.25809e+07	1.2711e+07	1.2324e+07	1.12867e+07	1.17253e+07	1.1997e+07	1.57488e+06	1.32974e+06	1.57276e+06	1.33495e+06	1.25029e+06	1.39815e+06	1.45325e+07	1.21042e+07	1.41013e+06	1.04876049954602e-10	q1-q0;q2-q0;q2-q1
M305T282	305.11938	282.0660000	diff	Diazinon	[M+H]+	0.843261159875293	HMDB0032943	C14324	Organic acids and derivatives	Organic thiophosphoric acids and derivatives	Thiophosphoric acid esters	1.29345e+06	2.47768e+06	617585	1.60797e+06	1.87989e+06	1.04024e+06	1.14642e+07	1.09337e+07	9.75909e+06	9.55519e+06	1.05346e+07	1.04636e+07	1.11414e+06	2.30695e+06	1.99743e+06	2.24753e+06	965977	2.01979e+06	1.48613e+06	1.04517e+07	1.7753e+06	1.89821843711497e-13	q1-q0;q2-q1
M259T465	259.20697	465.4080000	diff	Dibutyl adipate	[M+H]+	0.966578268263358		C14253	Lipids and lipid-like molecules	Fatty Acyls	Fatty acid esters	3.86526e+06	3.01325e+06	3.22732e+06	2.83667e+06	2.07219e+06	2.40895e+06	3.71716e+06	2.88646e+06	3.87234e+06	2.7805e+06	3.43807e+06	3.2904e+06	3.97898e+06	4.14942e+06	4.232e+06	3.89606e+06	4.124e+06	4.05865e+06	2.90394e+06	3.33082e+06	4.07319e+06	0.00143082303710308	q2-q0;q2-q1
M515T45_2	515.41172	45.2740000	diff	Didodecyl 3,3'-thiodipropionate	[M+H]+	0.81505356	HMDB0040172		Organic acids and derivatives	Carboxylic acids and derivatives	Dicarboxylic acids and derivatives	1.86126e+07	1.89061e+07	1.39702e+07	1.45864e+07	1.44157e+07	1.5087e+07	1.15729e+07	1.1571e+07	1.30823e+07	1.26877e+07	1.19155e+07	1.05381e+07	6.99117e+06	7.73152e+06	5.00881e+06	4.53793e+06	4.96527e+06	4.43161e+06	1.59297e+07	1.18946e+07	5.61105e+06	4.93154386600977e-08	q1-q0;q2-q0;q2-q1
M157T604	157.06418	603.7050000	diff	Diethyl adipate	[M+H-C2H6O]+	0.800611068312282		C14566	Lipids and lipid-like molecules	Fatty Acyls	Fatty acid esters	7.36321e+06	7.51105e+06	7.54623e+06	7.34842e+06	7.69811e+06	1.23399e+07	4.90394e+06	5.43978e+06	6.35438e+06	4.80364e+06	3.50718e+06	6.285e+06	3.80453e+06	3.3636e+06	3.19166e+06	3.29479e+06	3.7869e+06	3.70792e+06	8.30115e+06	5.21565e+06	3.5249e+06	5.06912538506377e-05	q1-q0;q2-q0
M127T237	127.08673	237.4830000	diff	Diethylcarbamazine	[M+H-C4H11N]+	0.91519110449542	HMDB0014849	C07968	Organoheterocyclic compounds	Diazinanes	Piperazines	8.01554e+07	7.05388e+07	3.86087e+07	3.33301e+07	3.73545e+07	3.7457e+07	2.7819e+07	2.83074e+07	2.76696e+07	2.79412e+07	2.77543e+07	2.73999e+07	1.79174e+07	1.3286e+07	1.30489e+07	1.36894e+07	1.63271e+07	1.32012e+07	4.95741e+07	2.78152e+07	1.45783e+07	0.000437626129685286	q1-q0;q2-q0
M612T406_1	612.31533	406.0555000	diff	Dihydroergocristine	[M+H]+	0.899735941			Alkaloids and derivatives	Ergoline and derivatives	Lysergic acids and derivatives	8.04683e+07	7.38113e+07	5.61442e+07	5.41015e+07	4.95332e+07	4.18376e+07	4.84633e+07	4.16377e+07	4.30613e+07	3.99145e+07	3.52045e+07	3.74344e+07	4.35256e+06	1.22763e+07	1.10883e+07	1.25132e+07	3.8803e+06	1.07785e+07	5.9316e+07	4.09526e+07	9.14821e+06	4.44420521356893e-07	q1-q0;q2-q0;q2-q1
M613T45	613.48571	45.1406000	diff	Dilinolenin (9c,12c,15c)	[M+H]+	0.89749598581809			Lipids and lipid-like molecules	Fatty Acyls	Lineolic acids and derivatives	1.2042e+09	1.0176e+09	9.2639e+08	8.45138e+08	9.22504e+08	8.46884e+08	9.22346e+08	9.29118e+08	9.11872e+08	9.16531e+08	8.53923e+08	8.78626e+08	4.35458e+08	4.30291e+08	4.24068e+08	4.22139e+08	3.96225e+08	3.93206e+08	9.60452e+08	9.02069e+08	4.16898e+08	8.19694250861506e-09	q2-q0;q2-q1
M437T465	437.17147	465.3620000	diff	Diltiazem	[M+Na]+	0.997383438032089	HMDB0014487	C06958	Organoheterocyclic compounds	Benzothiazepines		9.46701e+06	2.56661e+06	6.21747e+06	5.27265e+06	4.4861e+06	4.48535e+06	1.7563e+06	1.26257e+06	1.45058e+06	947592	1.30689e+06	1.06498e+06	1.37137e+06	1.70124e+06	1.70214e+06	1.72984e+06	1.67691e+06	1.47268e+06	5.41586e+06	1.29815e+06	1.60903e+06	0.000129581327961163	q1-q0;q2-q0
M164T284	164.09521	283.8585000	diff	Dimethylaminopurine	(M+H)+	0.8257						1.00077e+07	1.01337e+07	7.50851e+06	9.1066e+06	8.76795e+06	8.85488e+06	6.80847e+06	6.71115e+06	6.29769e+06	6.26708e+06	6.30127e+06	6.76055e+06	1.01326e+06	895632	753571	815746	1.65986e+06	581189	9.06322e+06	6.52437e+06	953210	1.50985276571497e-12	q1-q0;q2-q0;q2-q1
M397T591	397.25674	590.5815000	diff	Dinaciclib	[M+H]+	0.915772861145533			Organoheterocyclic compounds	Pyrazolopyrimidines	Pyrazolo[1,5-a]pyrimidines	1.83603e+07	2.32523e+07	2.28404e+07	2.73164e+07	2.71335e+07	2.88849e+07	1.34376e+07	1.21361e+07	1.22789e+07	1.28593e+07	1.21943e+07	1.16794e+07	5.85263e+06	4.90421e+06	5.75858e+06	5.64838e+06	6.25433e+06	5.58291e+06	2.46313e+07	1.24309e+07	5.66684e+06	1.47471290059308e-09	q1-q0;q2-q0;q2-q1
M529T290	529.34537	289.9035000	diff	Dinor-12-oxophytodienoic acid	[2M+H]+	0.963410710898733			Lipids and lipid-like molecules	Fatty Acyls	Eicosanoids	7.78315e+06	8.07517e+06	7.63148e+06	9.00748e+06	8.17558e+06	6.938e+06	1.02482e+07	1.18202e+07	1.04383e+07	1.05935e+07	1.13144e+07	1.12868e+07	4.05386e+06	3.39827e+06	4.77775e+06	3.60717e+06	4.07069e+06	3.5062e+06	7.93515e+06	1.09502e+07	3.90233e+06	1.36468941737727e-11	q1-q0;q2-q0;q2-q1
M301T62_2	301.07177	61.7903000	diff	Diosmetin	[M+H]+	0.98778968112579	HMDB0029676	C10038	Phenylpropanoids and polyketides	Flavonoids	O-methylated flavonoids	1.05452e+10	1.0122e+10	1.83978e+10	9.66077e+09	9.5228e+09	9.26432e+09	8.17197e+09	8.3512e+09	8.21773e+09	8.02987e+09	7.56744e+09	1.01052e+10	3.98587e+09	3.73954e+09	3.72904e+09	3.83357e+09	3.78692e+09	3.69743e+09	1.12521e+10	8.40724e+09	3.79539e+09	7.20280676235953e-05	q2-q0;q2-q1
M297T939	297.06007	938.8420000	diff	Disulfiram	[M+H]+	0.812183143	HMDB0014960	C01692	Organic nitrogen compounds	Organonitrogen compounds	Amines	6.10987e+06	3.71551e+06	6.32596e+06	2.94646e+06	3.71337e+06	5.45644e+06	7.24562e+06	7.39422e+06	7.83856e+06	9.47206e+06	7.26502e+06	6.50372e+06	1.05657e+07	1.69667e+07	2.24523e+07	1.70647e+07	1.88287e+07	9.12925e+06	4.71127e+06	7.61987e+06	1.58346e+07	4.64501353610516e-05	q2-q0;q2-q1
M134T406	134.06302	406.2070000	diff	DL-.alpha.-Phenylglycine	(M+H-H2O)+	0.6145						3.97757e+07	3.5268e+07	3.7916e+06	3.55233e+07	3.27134e+07	3.00042e+07	716212	4.54862e+06	1.86019e+07	1.79192e+07	4.77176e+06	3.08594e+06	6.21631e+06	8.37913e+06	8.45368e+06	1.69135e+06	5.54978e+06	1.62417e+06	2.95127e+07	8.27395e+06	5.31907e+06	0.000525307743652372	q1-q0;q2-q0
M131T399	131.05215	398.7830000	diff	DL-3-Phenyllactic acid	(M+H-2H2O)+	0.886	HMDB0000779/HMDB0014712	C01479	Phenylpropanoids and polyketides	Phenylpropanoic acids/Tropane alkaloids		5.0847e+07	5.92502e+07	5.75901e+07	4.46738e+07	5.5386e+07	5.40131e+07	3.46229e+07	3.49342e+07	3.49223e+07	3.13889e+07	3.40306e+07	3.35809e+07	4.85075e+06	5.55443e+06	1.20534e+07	8.51416e+06	4.58129e+06	7.34279e+06	5.36267e+07	3.39133e+07	7.14948e+06	2.23872072653023e-12	q1-q0;q2-q0;q2-q1
M133T535	133.06366	535.3075000	diff	DL-asparagine	[M+H]+	0.992539403632373	HMDB0000168	C00152	Organic acids and derivatives	Carboxylic acids and derivatives	Amino acids, peptides, and analogues	8.32023e+07	7.68233e+07	7.95492e+07	7.07037e+07	7.41966e+07	7.17587e+07	3.225e+07	3.04848e+07	3.32134e+07	3.42883e+07	3.27436e+07	3.20371e+07	6.15388e+06	5.70719e+06	6.30727e+06	5.70048e+06	5.65448e+06	5.27803e+06	7.6039e+07	3.25028e+07	5.80022e+06	2.06564132040038e-16	q1-q0;q2-q0;q2-q1
M156T562	156.08011	562.1165000	diff	DL-histidine	[M+H]+	0.998995673988738		C00768	Organic acids and derivatives	Carboxylic acids and derivatives	Amino acids, peptides, and analogues	5.50102e+08	5.34659e+08	5.36057e+08	4.78545e+08	4.20358e+08	4.26616e+08	1.07542e+08	1.06928e+08	1.07567e+08	1.12885e+08	7.68114e+07	1.25434e+08	5.50253e+07	6.04173e+07	6.70533e+07	6.20686e+07	6.27337e+07	5.30244e+07	4.91056e+08	1.06195e+08	6.00538e+07	1.4035773536545e-12	q1-q0;q2-q0
M231T62	231.17130	61.5675000	diff	Dl-Leu-dl-Val	[M+H]+	0.978354713149343	HMDB0028942		Organic acids and derivatives	Carboxylic acids and derivatives	Amino acids, peptides, and analogues	7.82485e+07	6.96794e+07	6.39372e+07	6.36128e+07	6.33171e+07	6.31171e+07	1.17165e+07	1.4221e+07	1.39984e+07	1.48042e+07	1.38683e+07	1.2934e+07	1.38011e+06	6.8742e+06	1.70691e+06	3.05043e+06	6.6465e+06	7.12989e+06	6.69853e+07	1.35904e+07	4.46467e+06	3.81068809362819e-14	q1-q0;q2-q0;q2-q1
M132T398	132.08364	397.5360000	diff	DL-leucine	[M+H]+	0.99942373512485	HMDB0062203	C16439	Organic acids and derivatives	Carboxylic acids and derivatives	Amino acids, peptides, and analogues	5.89699e+07	6.63845e+07	6.45181e+07	5.17475e+07	5.7701e+07	6.19076e+07	4.7031e+07	4.87745e+07	4.52891e+07	4.29479e+07	4.53412e+07	4.79827e+07	7.71072e+06	7.40334e+06	8.27844e+06	7.77026e+06	829678	8.59759e+06	6.02048e+07	4.62277e+07	6.765e+06	3.38501653876283e-13	q1-q0;q2-q0;q2-q1
M147T713	147.11596	713.3860000	diff	DL-Lysine	[M+H]+	0.998965591726961	HMDB0142894	C16440	Organic acids and derivatives	Carboxylic acids and derivatives	Amino acids, peptides, and analogues	2.81035e+09	2.39961e+09	2.31646e+09	2.12814e+09	2.03795e+09	2.4631e+09	9.14205e+08	8.72879e+08	1.34841e+09	1.23207e+09	7.86956e+08	1.36223e+09	2.85995e+08	2.94046e+08	2.82822e+08	2.64514e+08	1.12833e+08	2.6479e+08	2.35927e+09	1.08612e+09	2.50833e+08	2.06203257684921e-10	q1-q0;q2-q0;q2-q1
M134T341	134.03538	341.3735000	diff	Dl-normetanephrine	[M+H-CH6O2]+	0.972316734626681	HMDB0000819	C05589	Benzenoids	Phenols	Methoxyphenols	3.38719e+07	2.93304e+07	3.19676e+07	2.64273e+07	2.87552e+07	2.58674e+07	2.90097e+07	2.94098e+07	2.84804e+07	2.70333e+07	2.92864e+07	3.00161e+07	2.02107e+07	1.9566e+06	2.09398e+06	1.55219e+06	1.5626e+07	1.68657e+07	2.937e+07	2.88726e+07	9.71754e+06	1.33637539455991e-05	q2-q0;q2-q1
M166T445	166.08955	445.1770000	diff	DL-phenylalanine	[M+H]+	0.945479984750521		C02057	Organic acids and derivatives	Carboxylic acids and derivatives	Amino acids, peptides, and analogues	1.72342e+08	1.60878e+08	1.62363e+08	1.36636e+08	1.12999e+08	1.45133e+08	8.95008e+07	8.93565e+07	8.25735e+07	8.25524e+07	8.79428e+07	9.72792e+07	5.17025e+07	9.3034e+07	3.59854e+07	5.46412e+07	5.00255e+07	5.11355e+07	1.48392e+08	8.82009e+07	5.60873e+07	4.17258987957272e-07	q1-q0;q2-q0;q2-q1
M116T454_5	116.07320	453.8120000	diff	DL-proline	[M+H]+	0.999772340128848	HMDB0000162	C00148	Organic acids and derivatives	Carboxylic acids and derivatives	Amino acids, peptides, and analogues	2.61323e+10	2.39198e+10	1.69829e+10	2.29725e+10	2.15155e+10	1.99644e+10	1.684e+10	1.62069e+10	1.63518e+10	1.52964e+10	1.60389e+10	1.53011e+10	1.28392e+10	1.36936e+10	1.40417e+10	1.30935e+10	1.27728e+10	1.36084e+10	2.19146e+10	1.60059e+10	1.33415e+10	3.98592208021821e-06	q1-q0;q2-q0
M205T395	205.10175	395.0900000	diff	DL-tryptophan	[M+H]+	0.988314434477059	HMDB0030396	C00078	Organoheterocyclic compounds	Indoles and derivatives	Indolyl carboxylic acids and derivatives	1.26365e+09	1.17129e+09	1.15362e+09	1.1041e+09	1.0991e+09	1.00574e+09	8.1792e+08	8.07951e+08	7.82358e+08	7.27994e+08	8.40599e+08	8.04354e+08	1.62211e+08	1.64059e+08	1.64757e+08	1.65113e+08	1.53064e+08	1.64601e+08	1.13292e+09	7.96863e+08	1.62301e+08	2.21392628286628e-14	q1-q0;q2-q0;q2-q1
M137T939	137.05083	938.8420000	diff	Dobutamine	[M+H-C10H15NO]+	0.98155358861076	HMDB0014979	C06967	Benzenoids	Phenols	Benzenediols	2.86996e+06	2.96716e+06	6.81987e+06	2.53354e+06	2.32594e+06	2.38174e+06	6.85662e+06	2.23676e+06	2.44638e+06	2.36135e+06	2.38916e+06	2.36167e+06	2.99124e+07	1.41184e+07	2.44734e+07	2.62984e+06	1.73953e+07	2.53545e+06	3.31637e+06	3.10866e+06	1.51775e+07	0.00916570351670923	q2-q0;q2-q1
M662T85	662.47122	84.9401000	diff	Dodecanamide, n-[(1s,2r)-2-hydroxy-1-(hydroxymethyl)heptadecyl]-12-[(7-nitro-2,1,3-benzoxadiazol-4-yl)amino]-	[M+H]+	0.757592008			Lipids and lipid-like molecules	Sphingolipids	Ceramides	2.95221e+07	2.96485e+07	1.80216e+07	2.76904e+07	2.24425e+07	1.99679e+07	2.60763e+07	1.87772e+07	2.1005e+07	2.4083e+07	2.26926e+07	1.60222e+07	3.25707e+07	4.34427e+07	4.33757e+07	3.26865e+07	2.77214e+07	4.05109e+07	2.45488e+07	2.14427e+07	3.6718e+07	0.000348568656435179	q2-q0;q2-q1
M137T907	137.05093	907.4830000	diff	Dopamine	[M+H-NH3]+	0.987192799581589	HMDB0000073	C03758	Benzenoids	Phenols	Benzenediols	2.17573e+06	1.92162e+06	2.7654e+06	2.31722e+06	2.06948e+06	2.27902e+06	3.47861e+06	2.27327e+06	2.29622e+06	2.12048e+06	2.47328e+06	2.1515e+06	7.04662e+06	6.38425e+06	1.13178e+07	8.51225e+06	5.60716e+06	2.84396e+06	2.25475e+06	2.46556e+06	6.95201e+06	0.000263993515270254	q2-q0;q2-q1
M296T398	296.16382	397.8615000	diff	Dosulepin	[M+H]+	0.972953546307849			Organoheterocyclic compounds	Benzothiepins	Dibenzothiepins	1.75161e+07	1.09151e+07	1.00465e+07	1.0049e+07	1.00976e+07	8.48526e+06	1.05813e+07	1.10465e+07	1.13474e+07	9.71827e+06	1.15505e+07	1.11736e+07	439368	1.95066e+06	1.06956e+06	1.19525e+06	1.87627e+06	1.12234e+07	1.11849e+07	1.09029e+07	2.95909e+06	0.000330990686963986	q2-q0;q2-q1
M280T567	280.14691	566.5575000	diff	Doxepin	[M+H]+	0.840521534963322		C06971	Organoheterocyclic compounds	Benzoxepines	Dibenzoxepines	2.03291e+07	9.68971e+06	2.26846e+07	7.94226e+06	7.52334e+06	1.28271e+07	2.8224e+06	1.39575e+07	1.37179e+07	7.76468e+06	8.43486e+06	8.7644e+06	1.19742e+06	824055	877554	761427	868300	751417	1.34994e+07	9.24361e+06	880028	0.000663974755867378	q2-q0;q2-q1
M557T563_2	557.31276	563.0040000	diff	Dronedarone	[M+H]+	0.714656754			Organic oxygen compounds	Organooxygen compounds	Carbonyl compounds	9.07517e+06	1.05709e+07	1.09263e+07	9.81511e+06	7.91556e+06	9.04488e+06	2.57009e+06	2.75158e+06	2.09993e+06	2.61608e+06	3.01227e+06	2.96488e+06	538808	644129	588803	564863	681825	524852	9.55798e+06	2.66914e+06	590547	9.10883328332274e-13	q1-q0;q2-q0;q2-q1
M427T48	427.35871	48.4927000	diff	Echinocystic acid	[M+H-CH2O2]+	0.96342415609062		C08942	Lipids and lipid-like molecules	Prenol lipids	Triterpenoids	2.49685e+07	2.37905e+07	2.25315e+07	1.99017e+07	1.82618e+07	2.24311e+07	1.27397e+07	1.14144e+07	1.20274e+07	1.19422e+07	1.20613e+07	1.35072e+07	1.1576e+07	1.12892e+07	1.26959e+07	1.32139e+07	1.09046e+07	1.08755e+07	2.19809e+07	1.2282e+07	1.17592e+07	1.20012655788657e-08	q1-q0;q2-q0
M395T531	395.12365	530.8650000	diff	Eleutheroside b	[M+Na]+	0.959781597192991		C01533	Organic oxygen compounds	Organooxygen compounds	Carbohydrates and carbohydrate conjugates	3.82287e+06	3.59063e+06	3.47072e+06	2.96459e+06	3.03846e+06	3.35883e+06	1.15568e+07	1.09726e+07	1.01002e+07	1.17839e+07	9.91017e+06	1.29397e+07	2.41232e+06	2.75166e+06	2.61057e+06	2.2569e+06	2.91608e+06	2.50835e+06	3.37435e+06	1.12105e+07	2.57598e+06	1.22575925937813e-12	q1-q0;q2-q1
M516T336	516.24999	336.0400000	diff	Enzastaurin	[M+H]+	0.735259856060807			Organoheterocyclic compounds	Indoles and derivatives	N-alkylindoles	2.45721e+06	1.51032e+06	2.03719e+06	1.9074e+06	1.45331e+06	1.97996e+06	4.93257e+06	5.42542e+06	5.19618e+06	5.20495e+06	5.25068e+06	5.82528e+06	859621	4.57332e+06	1.72394e+06	1.51782e+06	656131	1.25572e+06	1.8909e+06	5.30585e+06	1.76443e+06	3.9616886916824e-06	q1-q0;q2-q1
M425T575	425.12862	574.9700000	diff	Eprosartan	[M+H]+	0.80349837699926	HMDB0015014	C07467	Benzenoids	Benzene and substituted derivatives	Benzoic acids and derivatives	3.43571e+06	2.72536e+06	2.03855e+06	2.37651e+06	2.21325e+06	2.48738e+06	4.56607e+06	4.8134e+06	4.95671e+06	3.2455e+06	3.30383e+06	3.40765e+06	659814	477801	601625	583424	896575	1.08366e+06	2.54613e+06	4.04886e+06	717149	1.68079895584468e-07	q1-q0;q2-q0;q2-q1
M347T51	347.15147	51.4716000	diff	Eremantholide c	[M+H]+	0.911607418402061						2.04701e+07	1.90505e+07	1.64208e+07	1.51537e+07	1.76591e+07	1.60415e+07	1.64289e+07	1.62137e+07	1.53393e+07	1.26501e+07	2.62681e+07	1.58834e+07	1.25453e+07	9.32025e+06	6.7542e+06	6.0275e+06	6.45649e+06	9.97821e+06	1.74659e+07	1.71306e+07	8.51366e+06	0.00033659371576683	q2-q0;q2-q1
M338T48	338.34304	48.0236500	diff	Erucamide	[M+H]+	0.927785536835205			Lipids and lipid-like molecules	Fatty Acyls	Fatty amides	1.19095e+08	1.04522e+08	1.06753e+08	9.11831e+07	1.44924e+08	9.17975e+07	8.61013e+07	8.55842e+07	7.68792e+07	8.17316e+07	6.66272e+07	8.84044e+07	9.66514e+07	7.94114e+07	9.97255e+07	8.31522e+07	9.31262e+07	9.3106e+07	1.09712e+08	8.0888e+07	9.08621e+07	0.00632339576638415	q1-q0
M368T403	368.23660	403.3235000	diff	Erythromycylamine	[M+2H]2+	0.732953644213071			Organic oxygen compounds	Organooxygen compounds	Carbohydrates and carbohydrate conjugates	2.55084e+07	2.56077e+07	2.16738e+07	2.21342e+07	2.12606e+07	2.08842e+07	1.45861e+07	1.55107e+07	1.40491e+07	1.32897e+07	1.47982e+07	2.13178e+07	2.78311e+06	2.80446e+06	2.22147e+06	2.33902e+06	2.54818e+06	3.83853e+06	2.28448e+07	1.55919e+07	2.75579e+06	2.02902639808337e-10	q1-q0;q2-q0;q2-q1
M271T396	271.18245	396.2285000	diff	Estra-1,3,5(10),7-tetraene-3,17.beta.-diol	[M+H]+	0.775176094118039		C14485	Lipids and lipid-like molecules	Steroids and steroid derivatives	Hydroxysteroids	5.00306e+06	4.59999e+06	5.30119e+06	3.95322e+06	4.24413e+06	3.04164e+06	1.50137e+06	3.13592e+06	3.08808e+06	2.3492e+06	2.75728e+06	3.35748e+06	1.426e+06	1.38135e+06	1.86513e+06	1.9618e+06	1.12702e+06	1.98792e+06	4.3572e+06	2.69822e+06	1.62487e+06	1.01430882078846e-05	q1-q0;q2-q0;q2-q1
M166T347	166.12598	347.4160000	diff	Estragol	[M+NH4]+	0.973099222509034	HMDB0034121		Benzenoids	Phenol ethers	Anisoles	1.68893e+07	1.61181e+07	1.49824e+07	1.48025e+07	1.42984e+07	1.60591e+07	4.80129e+06	8.83588e+06	4.10712e+06	8.65285e+06	4.57569e+06	5.43634e+06	1.71699e+07	4.20842e+06	2.25619e+06	1.63145e+07	6.80161e+06	1.03487e+07	1.55249e+07	6.0682e+06	9.51656e+06	0.00233163715134806	q1-q0;q2-q0
M253T350	253.20744	349.8260000	diff	Estrone	[M-H2O+H]+	0.922610567494174	HMDB0000145	C00468	Lipids and lipid-like molecules	Steroids and steroid derivatives	Estrane steroids	5.68197e+06	4.68695e+06	4.67256e+06	4.96108e+06	4.58837e+06	5.14208e+06	1.99706e+07	2.11493e+07	2.07619e+07	1.95827e+07	2.0538e+07	2.00857e+07	9.96267e+06	1.04344e+07	1.04037e+06	1.17555e+07	1.01659e+07	1.0442e+07	4.9555e+06	2.0348e+07	8.96682e+06	2.0711642988751e-08	q1-q0;q2-q0;q2-q1
M333T416	333.13999	415.9665000	diff	Estrone sulfate	[M+H-H2O]+	0.772215636917006	HMDB0001425	C02538	Lipids and lipid-like molecules	Steroids and steroid derivatives	Sulfated steroids	1.05619e+08	9.92065e+07	8.44779e+07	9.22057e+07	8.85589e+07	9.00282e+07	7.6103e+07	6.89955e+07	6.81804e+07	7.09313e+07	6.58987e+07	5.87097e+07	6.25391e+07	6.53317e+07	7.00862e+07	6.6143e+07	6.58553e+07	6.93131e+07	9.33494e+07	6.81364e+07	6.65447e+07	9.05577736067586e-07	q1-q0;q2-q0
M100T489	100.07822	488.7685000	diff	Ethiolat	[M+H-C2H6S]+	0.996842842184644		C19095	Organosulfur compounds	Thiocarbonyl compounds	Thiocarbamic acid derivatives	2.61134e+08	2.50218e+08	2.56295e+08	2.14786e+08	1.96045e+08	1.80662e+08	9.53907e+07	8.20781e+07	7.89998e+07	7.29675e+07	6.57111e+07	6.00568e+07	2.64889e+08	2.82742e+08	2.902e+08	2.84195e+08	2.89769e+08	3.09323e+08	2.26523e+08	7.58673e+07	2.86853e+08	2.06952157725348e-10	q1-q0;q2-q0;q2-q1
M173T706	173.13201	706.3815000	diff	Ethyl 4-amino-1-piperidinecarboxylate	[M+H]+	0.878857809			Organoheterocyclic compounds	Piperidines	Piperidinecarboxylic acids and derivatives	1.36795e+07	1.072e+07	2.54606e+07	2.2962e+07	2.10089e+07	7.49995e+06	1.04176e+07	7.90392e+06	7.10613e+06	3.87803e+06	4.1145e+06	6.4997e+06	5.69566e+06	5.47261e+06	5.43767e+06	5.13381e+06	4.69283e+06	4.9288e+06	1.68885e+07	6.65331e+06	5.2269e+06	0.000673293103927061	q1-q0;q2-q0
M148T631	148.06367	631.4490000	diff	Ethyl centralite	[M+H-C8H11N]+	0.920297713613073			Benzenoids	Benzene and substituted derivatives	N-phenylureas	9.61994e+06	8.15446e+06	8.0126e+06	7.76384e+06	7.97517e+06	7.37731e+06	3.83959e+07	2.62102e+07	3.10244e+07	3.90349e+07	2.85675e+07	3.49567e+07	3.83994e+07	2.17908e+07	3.26378e+07	2.90066e+07	2.92768e+07	2.62173e+07	8.15055e+06	3.30316e+07	2.95548e+07	1.3680492099449e-07	q1-q0;q2-q0
M103T509	103.08930	509.2290000	diff	Ethyl isovalerate	[M+H-C2H4]+	0.927203402	HMDB0030028	C12290	Lipids and lipid-like molecules	Fatty Acyls	Fatty acid esters	9.98004e+07	8.73678e+07	5.89716e+07	1.14184e+08	1.10156e+08	8.31423e+07	1.51954e+07	2.18931e+07	2.58281e+07	4.0216e+07	1.53765e+07	2.49002e+07	3.6725e+07	1.06677e+07	1.25458e+07	1.82996e+07	1.31942e+07	1.7558e+07	9.22704e+07	2.39015e+07	1.8165e+07	1.84256203402607e-07	q1-q0;q2-q0
M209T61	209.08187	61.0586000	diff	Ethyl trans-caffeate	[M+H]+	0.83039857342568			Phenylpropanoids and polyketides	Cinnamic acids and derivatives	Hydroxycinnamic acids and derivatives	2.71773e+07	2.63982e+07	2.17908e+07	8.08304e+07	7.84854e+07	7.47506e+07	8.52872e+07	8.07625e+07	8.01638e+07	3.23848e+07	2.98413e+07	2.97588e+07	2.80387e+07	2.66772e+07	1.80273e+07	1.78592e+07	1.67741e+07	1.64348e+07	5.15721e+07	5.63664e+07	2.06352e+07	0.0392011019840151	q2-q1
M575T335	575.27059	335.1120000	diff	Euphorbiasteroid	[M+Na]+	0.950219225			Lipids and lipid-like molecules	Prenol lipids	Diterpenoids	2.64493e+07	1.73408e+07	2.08435e+07	1.43794e+07	1.4965e+07	1.59802e+07	1.03842e+07	9.5249e+06	9.84232e+06	9.10693e+06	8.35752e+06	9.00396e+06	987771	162962	263758	36392.9	1.30071e+07	1.52949e+07	1.83264e+07	9.36998e+06	4.95881e+06	0.000958807182315066	q1-q0;q2-q0
M349T370_2	349.17274	370.2790000	diff	Eurycomalactone	[M+H]+	0.851093670303799		C08759	Lipids and lipid-like molecules	Steroids and steroid derivatives	Steroid lactones	9.50057e+07	3.68814e+07	4.3846e+07	3.69693e+07	3.74394e+07	3.45322e+07	1.7658e+08	1.68917e+08	1.63677e+08	1.56529e+08	1.79011e+08	1.66795e+08	1.95233e+07	1.64177e+07	2.0987e+07	2.5233e+07	1.81946e+07	2.1944e+07	4.74457e+07	1.68585e+08	2.03833e+07	3.60734765153268e-11	q1-q0;q2-q0;q2-q1
M134T518	134.06523	517.7110000	diff	Evodiamine	[M+H-C11H10N2]+	0.722728000783245		C09187	Organoheterocyclic compounds	Indoles and derivatives	Pyridoindoles	1.84135e+07	2.38661e+07	2.8913e+07	1.66142e+07	1.95899e+07	2.38736e+07	3.81822e+06	5.42496e+06	6.25117e+06	5.0086e+06	3.93977e+06	3.45985e+06	5.87454e+06	5.76169e+06	4.59649e+06	5.69154e+06	5.61301e+06	5.36227e+06	2.18784e+07	4.65043e+06	5.48326e+06	1.21873038730765e-08	q1-q0;q2-q0
M95T185	95.08644	185.4300000	diff	Exo-norborneol	[M+H-H2O]+	0.932280905520462			Lipids and lipid-like molecules	Prenol lipids	Monoterpenoids	2.50489e+07	2.40683e+07	2.41725e+07	2.52518e+07	2.41877e+07	2.42265e+07	2.15704e+07	2.13036e+07	2.3024e+07	2.31417e+07	2.52291e+07	2.58494e+07	1.39858e+07	2.62446e+07	1.30531e+07	1.34346e+07	2.40076e+07	1.67412e+07	2.44927e+07	2.3353e+07	1.79111e+07	0.0121900944015044	q2-q0;q2-q1
M310T907	310.06754	907.0910000	diff	Famphur-o-analog	[M+H]+	0.894449551			Benzenoids	Benzene and substituted derivatives	Benzenesulfonamides	1.08371e+07	1.76863e+07	1.5834e+07	6.62999e+06	5.29849e+06	1.56344e+07	1.44448e+07	5.91544e+06	4.88852e+06	8.22563e+06	1.81019e+07	1.54893e+07	7.29528e+06	4.54374e+07	1.6242e+07	3.78395e+07	2.58339e+07	1.72574e+07	1.19867e+07	1.11776e+07	2.49843e+07	0.0382830430242146	/
M109T219	109.10197	218.7580000	diff	Farnesol	[M+H-C7H14O]+	0.992065513414631	HMDB0004305	C01493	Lipids and lipid-like molecules	Prenol lipids	Sesquiterpenoids	4.96809e+07	4.01158e+07	4.60698e+07	4.48999e+07	3.94211e+07	4.98047e+07	2.07241e+07	4.02312e+07	3.93168e+07	6.22808e+07	3.79605e+07	2.34157e+07	1.90954e+07	2.03205e+07	2.76635e+07	1.83288e+07	2.12975e+07	1.95977e+07	4.49987e+07	3.73215e+07	2.10506e+07	0.00132160619507709	q2-q0;q2-q1
M307T499_2	307.19388	499.4755000	diff	Fenazaquin	[M+H]+	0.949387651244003		C18727	Organoheterocyclic compounds	Diazanaphthalenes	Benzodiazines	5.39428e+08	4.99275e+08	4.41346e+08	4.01486e+08	3.82188e+08	3.89406e+08	3.07841e+08	3.07725e+08	2.65617e+08	2.61234e+08	2.78976e+08	2.78898e+08	1.67724e+08	1.64727e+08	1.70694e+08	1.68274e+08	1.64592e+08	1.51619e+08	4.42188e+08	2.83382e+08	1.64605e+08	1.43620464497321e-08	q1-q0;q2-q0;q2-q1
M159T314	159.03099	313.8685000	diff	Fenfluramine	[M+H-C4H11N]+	0.963413420240187		C06996	Benzenoids	Benzene and substituted derivatives	Phenethylamines	1.96442e+08	1.60581e+08	1.63727e+08	1.5737e+08	1.45876e+08	1.47024e+08	1.93761e+08	1.83721e+08	1.78161e+08	1.82396e+08	1.84676e+08	1.72847e+08	1.62179e+08	1.53489e+08	1.54339e+08	1.55469e+08	1.46657e+08	1.54109e+08	1.61837e+08	1.82594e+08	1.54374e+08	0.00233782159520312	q1-q0;q2-q1
M475T970	474.97022	970.2830000	diff	Fenpiclonil	[2M+H+2i]+	0.778072461		C14268	Organoheterocyclic compounds	Pyrroles	Substituted pyrroles	3.27312e+06	3.31292e+06	915654	2.58982e+06	2.60972e+06	1.58131e+06	3.94768e+06	1.67265e+06	5.50191e+06	1.19308e+06	3.50139e+06	1.35583e+06	8.16071e+06	1.97976e+07	2.09592e+07	1.68385e+07	1.344e+07	1.99047e+07	2.38042e+06	2.86209e+06	1.65168e+07	8.14305917919337e-07	q2-q0;q2-q1
M274T205	274.27504	204.7570000	diff	Fenpropidin	[M+H]+	0.992727330748983		C18726	Benzenoids	Benzene and substituted derivatives	Phenylpropanes	1.29006e+10	1.11652e+10	1.03732e+10	1.03229e+10	4.39746e+09	4.37311e+09	3.11298e+09	9.12291e+09	5.39442e+09	4.82211e+09	4.95147e+09	6.64157e+09	1.29019e+10	1.35424e+10	1.26063e+10	1.25505e+10	1.16662e+10	1.09362e+10	8.92209e+09	5.67424e+09	1.23673e+10	0.00111562671431189	q2-q1
M304T232	304.26470	231.6900000	diff	Fenpropimorph	[M+H]+	0.987577153208282	HMDB0037270	C18787	Benzenoids	Benzene and substituted derivatives	Phenylpropanes	6.36355e+08	5.82528e+08	5.5917e+08	5.11805e+08	4.71766e+08	6.32887e+08	1.04034e+09	9.46715e+08	9.57616e+08	1.00785e+09	9.74146e+08	9.04657e+08	2.40439e+08	2.62714e+08	3.19017e+08	8.74125e+07	9.24961e+07	9.49655e+07	5.65752e+08	9.71888e+08	1.82841e+08	6.77821554612077e-11	q1-q0;q2-q0;q2-q1
M132T50	132.08148	50.4449000	diff	Ferimzone	[M+H-C6H9N3]+	0.797363508683581		C18579	Benzenoids	Benzene and substituted derivatives	Toluenes	8.90444e+07	8.63151e+07	8.56669e+07	8.54221e+07	9.49503e+07	9.56898e+07	7.10974e+07	6.70153e+07	6.94092e+07	6.98648e+07	7.03996e+07	6.96956e+07	4.76857e+07	4.97228e+07	6.91906e+07	4.84494e+07	4.97286e+07	4.87703e+07	8.95147e+07	6.95803e+07	5.22579e+07	3.30449956348333e-08	q1-q0;q2-q0;q2-q1
M654T399	654.28081	399.1070000	diff	Ferrioxamine	[M+H]+	0.937734977						3.97574e+06	3.24056e+06	3.14077e+06	3.32025e+06	3.29002e+06	2.89804e+06	7.54001e+07	7.37824e+07	6.69621e+07	6.05275e+07	6.68529e+07	7.21326e+07	1.61084e+07	5.7058e+07	5.10505e+07	5.59477e+07	1.38026e+07	5.55116e+07	3.3109e+06	6.92763e+07	4.15798e+07	6.2818022353946e-07	q1-q0;q2-q0;q2-q1
M336T417	336.11449	416.8240000	diff	Feruloyl tyramine	[M+Na]+	0.881781358412005	HMDB0029365	C02717	Benzenoids	Phenols	Methoxyphenols	7.66241e+06	7.44022e+06	5.9828e+06	4.2201e+06	6.15877e+06	6.62107e+06	5.66838e+06	4.52071e+06	4.51417e+06	5.31505e+06	5.67015e+06	5.07932e+06	4.09905e+06	4.36205e+06	4.50874e+06	5.00506e+06	3.81931e+06	3.45516e+06	6.34756e+06	5.12796e+06	4.20823e+06	0.00186759717425217	q2-q0
M502T327	502.29825	326.9770000	diff	Fexofenadine	[M+H]+	0.932903046702486	HMDB0005030	C06999	Benzenoids	Benzene and substituted derivatives	Diphenylmethanes	4.41235e+07	4.4633e+07	3.53947e+07	1.03361e+07	3.40987e+07	3.42257e+07	2.82987e+07	3.43148e+07	3.52374e+07	2.06185e+06	1.09668e+06	3.01e+07	2.12469e+06	1.28095e+07	422410	1.63132e+06	1.13633e+06	1.65336e+06	3.38019e+07	2.18516e+07	3.29628e+06	0.00183672023253499	q2-q0;q2-q1
M290T212	290.27014	212.0020000	diff	Fingolimod	[M+H-H2O]+	0.972075214765294			Organic nitrogen compounds	Organonitrogen compounds	Amines	7.50826e+07	7.6873e+07	6.08817e+07	6.03477e+07	5.35975e+07	5.61364e+07	8.23215e+07	8.20857e+07	6.61933e+07	1.10721e+08	6.64403e+07	6.11541e+07	2.08696e+08	2.03752e+08	2.05569e+08	2.04227e+08	2.09578e+08	2.0466e+08	6.38198e+07	7.81526e+07	2.0608e+08	2.70891675268379e-12	q2-q0;q2-q1
M230T511	230.04232	511.4050000	diff	Flonicamid	[M+H]+	0.83752893		C18463	Organoheterocyclic compounds	Pyridines and derivatives	Pyridinecarboxylic acids and derivatives	2.3038e+06	2.01381e+06	1.49858e+06	1.71511e+06	1.67538e+06	1.07583e+06	2.42928e+08	2.72829e+08	2.66824e+08	2.72656e+08	2.86541e+08	2.62623e+08	4.09147e+07	5.3661e+07	5.03018e+07	4.89254e+07	5.16879e+07	4.60321e+07	1.71375e+06	2.674e+08	4.85871e+07	3.72135966050587e-18	q1-q0;q2-q0;q2-q1
M469T521_1	469.20527	520.5970000	diff	Flucythrinate	[M+NH4]+	0.880404654296706		C14524	Lipids and lipid-like molecules	Fatty Acyls	Fatty acid esters	1.19583e+07	1.03087e+07	8.89012e+06	9.02239e+06	7.38516e+06	8.81616e+06	2.82704e+06	3.48235e+06	2.85415e+06	2.35421e+06	2.8755e+06	3.40646e+06	1.93055e+06	1.77536e+06	1.12442e+06	1.45086e+06	1.74468e+06	1.69671e+06	9.39681e+06	2.96662e+06	1.62043e+06	7.76402836230063e-10	q1-q0;q2-q0
M152T462	152.03500	462.1505000	diff	Flufenacet	[M+H-C6H7F3N2OS]+	0.844052057608744		C18731	Benzenoids	Benzene and substituted derivatives	Anilides	3.96599e+06	3.35222e+06	3.30914e+06	2.54515e+06	2.57768e+06	2.55374e+06	3.96278e+06	4.30633e+06	4.01826e+06	4.08271e+06	4.26889e+06	4.54965e+06	3.31146e+06	3.1688e+06	2.92772e+06	3.53404e+06	2.61021e+06	2.34851e+06	3.05065e+06	4.1981e+06	2.98346e+06	0.000346170347074856	q1-q0;q2-q1
M495T41	495.26759	41.1909500	diff	Flumethasone pivalate	[M+H]+	0.831073230060497	HMDB0014801		Lipids and lipid-like molecules	Steroids and steroid derivatives	Pregnane steroids	3.33865e+06	3.30789e+06	3.4283e+06	2.81955e+06	2.65854e+06	2.53685e+06	2.80863e+06	1.98017e+06	2.57176e+06	2.48887e+06	2.54602e+06	2.93198e+06	6.34719e+06	5.33477e+06	5.51819e+06	5.38716e+06	5.45348e+06	5.29265e+06	3.01496e+06	2.55457e+06	5.55557e+06	9.06193383523467e-10	q2-q0;q2-q1
M329T522	329.03114	521.6670000	diff	Fluorodifen	[M+H]+	0.778121514822136		C11064	Benzenoids	Benzene and substituted derivatives	Diphenylethers	1.9024e+06	2.19692e+06	1.76839e+06	1.71305e+06	1.47867e+06	1.40003e+06	2.85519e+06	2.95373e+06	2.84826e+06	2.65584e+06	2.6586e+06	2.83709e+06	464699	256690	400293	401676	386983	353230	1.74324e+06	2.80145e+06	377262	2.42494636412147e-12	q1-q0;q2-q0;q2-q1
M501T468	501.17032	467.6630000	diff	Fluticasone propionate	[M+H]+	0.983818545325881			Lipids and lipid-like molecules	Steroids and steroid derivatives	Steroid esters	4.16046e+06	3.66967e+06	3.37134e+06	2.70101e+06	2.43336e+06	2.20421e+06	301765	416080	489280	306304	413501	484218	58911.2	594316	920821	817522	69161.9	276209	3.09001e+06	401858	456157	8.79491278764578e-08	q1-q0;q2-q0
M412T452	412.18389	451.7435000	diff	Fluvastatin	[M+H]+	0.7315273769434		C07014	Organoheterocyclic compounds	Pyrroles	Substituted pyrroles	7.44928e+06	3.18684e+07	6.68387e+06	2.87963e+07	2.70887e+07	7.42394e+06	6.73211e+06	6.53863e+06	8.53156e+06	7.30636e+06	6.80927e+06	8.83335e+06	4.81277e+06	6.02957e+06	4.98183e+06	4.55657e+06	3.82646e+06	3.45893e+06	1.82184e+07	7.45855e+06	4.61102e+06	0.0110894739972546	q1-q0;q2-q0
M210T511	210.02156	510.6710000	diff	Formothion	[M+H-CH4S]+	0.820352341		C18988	Organic acids and derivatives	Carboxylic acids and derivatives	Carboxylic acid derivatives	655257	2.04994e+06	332041	210282	490824	537198	6.45501e+06	7.78511e+06	6.82492e+06	5.96375e+06	6.59143e+06	8.62061e+06	1.6606e+06	2.03337e+06	1.49547e+06	428117	808066	1.83227e+06	712590	7.04014e+06	1.37632e+06	5.71712423039879e-10	q1-q0;q2-q1
M375T537	375.23133	536.8455000	diff	Forskolin	[M+H-2H2O]+	0.886114237200789		C09076	Lipids and lipid-like molecules	Prenol lipids	Triterpenoids	5.54e+07	7.97623e+06	4.85849e+07	7.03636e+06	4.47346e+07	4.28989e+07	1.66827e+07	1.63061e+07	1.51131e+07	1.51156e+07	1.56888e+07	1.4923e+07	5.21698e+06	5.1492e+06	4.90253e+06	5.29431e+06	5.44288e+06	4.87837e+06	3.44385e+07	1.56382e+07	5.14738e+06	0.00306158347506173	q1-q0;q2-q0
M459T333	459.25769	332.7380000	diff	Fumagillin	[M+H]+	0.979032025236517		C09668	Lipids and lipid-like molecules	Fatty Acyls	Fatty acids and conjugates	4.41217e+06	3.65576e+06	4.10244e+06	2.6426e+06	1.07872e+06	3.23558e+06	2.79826e+06	2.86974e+06	3.21682e+06	3.66242e+06	2.80238e+06	2.99937e+06	1.72957e+06	202149	2.14074e+06	1.78817e+06	1.94565e+06	983747	3.18788e+06	3.05817e+06	1.46501e+06	0.00464508492969451	q2-q0;q2-q1
M146T497_3	146.09523	496.5425000	diff	G-guanidinobutyrate	[M+H]+	0.988979910711815	HMDB0003464	C01035	Organic acids and derivatives	Carboxylic acids and derivatives	Amino acids, peptides, and analogues	8.83509e+09	8.63536e+09	7.83477e+09	7.85019e+09	7.75716e+09	7.42209e+09	7.48916e+09	7.60043e+09	7.40137e+09	7.22568e+09	7.62809e+09	7.44931e+09	5.28951e+09	5.5086e+09	5.59052e+09	5.40861e+09	5.4738e+09	5.28309e+09	8.05578e+09	7.46567e+09	5.42569e+09	2.07070846415756e-09	q1-q0;q2-q0;q2-q1
M154T496	154.13732	496.5000000	diff	Gabapentin	[M+H-H2O]+	0.746230732015668	HMDB0005015	C07018	Organic acids and derivatives	Carboxylic acids and derivatives	Amino acids, peptides, and analogues	8.14575e+06	7.80944e+06	7.98236e+06	7.33679e+06	7.81395e+06	7.38398e+06	6.33203e+06	7.62465e+06	7.31679e+06	6.63968e+06	7.29424e+06	6.92693e+06	2.57087e+06	3.61288e+06	3.19177e+06	3.1633e+06	3.26512e+06	2.8118e+06	7.74538e+06	7.02238e+06	3.10262e+06	4.13389460069224e-12	q1-q0;q2-q0;q2-q1
M154T341_2	154.10065	340.7665000	diff	Gabapentin related compound a	[M+H]+	0.987162015906951						1.92499e+08	1.7906e+08	1.77316e+08	1.68425e+08	1.61947e+08	1.52357e+08	1.32595e+08	1.20528e+08	1.22847e+08	1.2054e+08	1.26127e+08	1.30657e+08	7.11118e+07	7.60006e+07	7.3609e+07	7.17455e+07	6.64103e+07	6.64888e+07	1.71934e+08	1.25549e+08	7.08943e+07	2.13744863005796e-11	q1-q0;q2-q0;q2-q1
M403T562	403.25614	562.2550000	diff	Gamabufotalin	[M+H]+	0.956998950649273		C16962	Lipids and lipid-like molecules	Steroids and steroid derivatives	Steroid lactones	3.13678e+07	3.1237e+07	3.01771e+07	3.04002e+07	2.38589e+07	2.46438e+07	3.16827e+06	3.55204e+06	2.99114e+06	3.71986e+06	4.24654e+06	4.26008e+06	1.08795e+06	1.26759e+06	1.22713e+06	1.16952e+06	1.396e+06	1.18023e+06	2.86141e+07	3.65632e+06	1.2214e+06	2.86865397658883e-13	q1-q0;q2-q0
M86T247	86.05841	247.0580000	diff	gamma-Aminobutryic acid	(M+H-H2O)+	0.691						8.72051e+06	7.65049e+06	6.8766e+06	8.07702e+06	5.9441e+06	5.8676e+06	321482	544200	446123	417819	1.04497e+07	479486	4.96866e+06	4.12797e+06	3.85941e+06	4.99545e+06	4.03961e+06	4.54386e+06	7.18939e+06	2.10981e+06	4.42249e+06	0.00995648690381961	q1-q0
M279T499	279.10665	499.0265000	diff	Gamma-glutamylmethionine	[M+H]+	0.961274549090537	HMDB0034367		Organic acids and derivatives	Carboxylic acids and derivatives	Amino acids, peptides, and analogues	2.24447e+07	2.08873e+07	1.89501e+07	1.8654e+07	1.63755e+07	1.83763e+07	1.42831e+07	1.33999e+07	1.13764e+07	1.22431e+07	1.19281e+07	1.18039e+07	5.70114e+06	6.02755e+06	6.29592e+06	6.26395e+06	5.924e+06	5.28183e+06	1.92813e+07	1.25057e+07	5.91573e+06	2.23825901605412e-10	q1-q0;q2-q0;q2-q1
M277T465	277.09500	464.9610000	diff	Gamma-l-glutamyl-l-glutamic acid	[M+H]+	0.99821923880256	HMDB0011737	C05282	Organic acids and derivatives	Carboxylic acids and derivatives	Amino acids, peptides, and analogues	3.81661e+08	2.98082e+08	2.73761e+08	3.18558e+08	1.82496e+08	1.80813e+08	1.49062e+08	1.49041e+08	1.57987e+08	1.36736e+08	1.45479e+08	1.55896e+08	7.66771e+07	8.37798e+07	8.49142e+07	8.77998e+07	7.28086e+07	7.51063e+07	2.72562e+08	1.49033e+08	8.0181e+07	1.07088394575187e-05	q1-q0;q2-q0
M595T215	595.29173	215.4015000	diff	Ganoderic acid h	[M+Na]+	0.86949742290394			Lipids and lipid-like molecules	Prenol lipids	Triterpenoids	1.47288e+08	1.3082e+08	4.94659e+07	2.99828e+07	1.99066e+07	3.48153e+07	6.02628e+06	5.66098e+06	5.68e+06	5.60636e+06	5.31347e+06	5.16539e+06	4.1497e+06	3.4654e+06	3.3419e+06	3.40455e+06	3.37813e+06	2.63169e+06	6.8713e+07	5.57541e+06	3.39523e+06	0.00426783693725086	q1-q0;q2-q0
M323T408	323.17779	408.2455000	diff	Gelsemine	[M+H]+	0.802620919032603		C09207				3.43416e+08	2.97355e+08	2.79394e+08	2.40496e+08	2.20172e+08	1.95265e+08	2.58192e+08	2.47103e+08	2.44131e+08	2.08339e+08	2.11907e+08	1.97612e+08	1.64353e+07	1.67575e+07	1.65526e+07	1.617e+07	1.65335e+07	1.7048e+07	2.62683e+08	2.27881e+08	1.65828e+07	4.80023904113358e-09	q2-q0;q2-q1
M285T110	285.08835	110.1880000	diff	Genkwanin	[M+H]+	0.946179263095443		C10046	Phenylpropanoids and polyketides	Flavonoids	O-methylated flavonoids	4.06675e+07	3.55797e+07	3.90458e+07	3.39334e+07	3.2819e+07	3.40997e+07	9.98284e+06	2.75081e+06	1.05578e+07	2.88948e+06	1.03985e+07	2.81642e+06	1.42728e+06	2.99013e+06	3.04159e+06	2.37475e+06	415041	2.59747e+06	3.60242e+07	6.56598e+06	2.14104e+06	7.75260029365318e-12	q1-q0;q2-q0
M291T204	291.27252	204.2250000	diff	Geranylgeraniol	(M+H)+	0.7773						1.47474e+08	1.3417e+08	1.20127e+08	1.22298e+08	1.12715e+08	1.15159e+08	1.56873e+08	1.59717e+08	1.49776e+08	1.57013e+08	1.42049e+08	1.3564e+08	2.57945e+07	2.41368e+07	3.51541e+07	3.13857e+07	4.27904e+07	3.70905e+07	1.25324e+08	1.50178e+08	3.27253e+07	8.0477561778756e-12	q1-q0;q2-q0;q2-q1
M329T284	329.14630	284.4065000	diff	Gibberellic acid	[M+H-H2O]+	0.981688221995886	HMDB0003559	C01699	Lipids and lipid-like molecules	Prenol lipids	Diterpenoids	3.12605e+09	2.96187e+09	2.75605e+09	2.60504e+09	2.59288e+09	2.59415e+09	1.40604e+09	1.39412e+09	1.32926e+09	1.30352e+09	1.34126e+09	1.37911e+09	1.0247e+09	2.02024e+08	9.92462e+08	9.60783e+08	9.58752e+08	2.02309e+08	2.77267e+09	1.35888e+09	7.23506e+08	3.87758685014623e-09	q1-q0;q2-q0;q2-q1
M407T441	407.12382	440.6650000	diff	Ginkgolide b	[M+H-H2O]+	0.991593979190827		C07602				2.38979e+07	1.98072e+07	1.7061e+07	1.46927e+07	1.5009e+07	1.15853e+07	5.43974e+06	5.79457e+06	4.92035e+06	4.56399e+06	5.84702e+06	6.37285e+06	555078	1.09401e+06	906314	797972	626548	392987	1.70088e+07	5.48975e+06	728817	3.95643345016552e-08	q1-q0;q2-q0;q2-q1
M459T275	459.38784	274.8450000	diff	Ginsenoside f1	[M+H-C6H12O6]+	0.774673313			Lipids and lipid-like molecules	Prenol lipids	Terpene glycosides	1.64103e+07	1.51262e+07	1.28357e+07	1.24564e+07	1.14031e+07	1.19083e+07	496386	208095	324261	459922	309232	236109	212230	637417	671830	667272	40258.6	157055	1.33566e+07	339001	397677	2.72359296617566e-12	q1-q0;q2-q0
M432T450	432.20470	449.5240000	diff	Gln-Glu-Arg	[M+H]+	0.790208732980895			Organic acids and derivatives	Carboxylic acids and derivatives	Amino acids, peptides, and analogues	4.18731e+06	3.60125e+06	3.1302e+06	3.14617e+06	2.20418e+06	1.8189e+06	4.27882e+06	4.11493e+06	4.2396e+06	4.76458e+06	3.84394e+06	4.75929e+06	1.45812e+06	1.83458e+06	990254	1.25482e+06	2.65263e+06	871436	3.01467e+06	4.33353e+06	1.51031e+06	1.07734748525552e-05	q1-q0;q2-q0;q2-q1
M260T422	260.16571	421.6490000	diff	Gln-leu	[M+H]+	0.824717559479072			Organic acids and derivatives	Carboxylic acids and derivatives	Amino acids, peptides, and analogues	4.09182e+07	3.66994e+07	3.80149e+07	3.39015e+07	3.29993e+07	3.69973e+07	1.43964e+07	1.22026e+07	1.20641e+07	1.16225e+07	2.18305e+07	1.26979e+07	7.43613e+06	7.63471e+06	7.37586e+06	6.91995e+06	7.56905e+06	6.17852e+06	3.65885e+07	1.41356e+07	7.1857e+06	3.31812721291829e-11	q1-q0;q2-q0;q2-q1
M388T529	388.25626	528.6600000	diff	Gln-Leu-Lys	[M+H]+	0.828458767881799			Organic acids and derivatives	Carboxylic acids and derivatives	Amino acids, peptides, and analogues	3.18135e+07	2.17617e+07	2.42539e+07	2.79698e+07	1.37666e+07	2.34734e+07	7.46576e+06	7.45312e+06	7.90461e+06	7.89471e+06	7.1884e+06	7.50077e+06	4.4408e+06	4.62544e+06	3.4205e+06	4.08206e+06	4.37769e+06	4.63646e+06	2.38398e+07	7.5679e+06	4.26382e+06	1.68120974965905e-07	q1-q0;q2-q0
M244T466	244.13420	465.6100000	diff	Gln-pro	[M+H]+	0.958263408193354	HMDB0028805		Organic acids and derivatives	Carboxylic acids and derivatives	Amino acids, peptides, and analogues	9.89123e+07	8.95356e+07	8.89126e+07	6.78343e+07	7.19034e+07	6.32496e+07	1.37086e+07	1.24324e+07	1.35584e+07	1.09139e+07	1.54438e+07	1.27531e+07	7.87247e+06	7.65172e+06	7.99148e+06	9.08474e+06	6.88848e+06	7.89161e+06	8.0058e+07	1.3135e+07	7.89675e+06	1.9193770585011e-10	q1-q0;q2-q0
M374T552	374.24060	551.9815000	diff	Gln-Val-Lys	[M+H]+	0.902090884723393			Organic acids and derivatives	Carboxylic acids and derivatives	Amino acids, peptides, and analogues	1.83716e+07	1.6623e+07	2.73629e+06	1.42686e+07	1.15899e+07	1.18073e+07	1.02471e+06	3.49048e+06	3.15081e+06	4.0242e+06	3.32178e+06	3.52893e+06	669300	609131	1.24754e+06	1.08945e+06	659337	893565	1.25661e+07	3.09015e+06	861387	3.35135999586975e-05	q1-q0;q2-q0
M375T589	375.20618	588.8500000	diff	Glu-Ala-Arg	[M+H]+	0.970546905337922			Organic acids and derivatives	Carboxylic acids and derivatives	Amino acids, peptides, and analogues	6.18272e+06	6.75714e+06	4.50703e+06	5.67378e+06	625547	4.62045e+06	3.8084e+06	3.89283e+06	4.12469e+06	3.88224e+06	3.97196e+06	3.72612e+06	1.3307e+06	414318	964722	1.19321e+06	1.18468e+06	1.04723e+06	4.72778e+06	3.90104e+06	1.02248e+06	0.000395459341764201	q2-q0;q2-q1
M432T536	432.24537	535.5825000	diff	Glu-Lys-Arg	[M+H]+	0.885396256424081			Organic acids and derivatives	Carboxylic acids and derivatives	Amino acids, peptides, and analogues	1.51672e+06	1.13628e+07	859187	8.70897e+06	9.00769e+06	922389	1.37032e+06	1.3807e+06	76470.3	87869.8	106664	60209.5	104678	36011.4	68023.1	84704.9	119942	84146.3	5.3963e+06	513706	82917.7	0.00846135477889576	q1-q0;q2-q0
M401T581	401.21537	581.0560000	diff	Glu-Pro-Arg	[M+H]+	0.943829923418171			Organic acids and derivatives	Carboxylic acids and derivatives	Amino acids, peptides, and analogues	6.93098e+06	7.72102e+06	5.96961e+06	6.46339e+06	5.76447e+06	6.12015e+06	1.36517e+06	1.07193e+06	1.18784e+06	1.15191e+06	1.35404e+06	1.37436e+06	185267	197855	257078	275670	192729	148369	6.49494e+06	1.25087e+06	209495	1.63292081337519e-13	q1-q0;q2-q0;q2-q1
M355T51_1	355.07154	50.7429000	diff	Glutathione, oxidized	[M+H-C10H14O6N2]+	0.727331224325635	HMDB0003337	C00127	Organic acids and derivatives	Carboxylic acids and derivatives	Amino acids, peptides, and analogues	1.82879e+07	1.63228e+07	1.63176e+07	1.69469e+07	1.54843e+07	1.59902e+07	1.62083e+07	1.76108e+07	1.49069e+07	1.44753e+07	1.95683e+07	1.65826e+07	4.09757e+07	3.78015e+07	3.48175e+07	3.11829e+07	3.1821e+07	3.14648e+07	1.65583e+07	1.65587e+07	3.46772e+07	2.75587875643367e-09	q2-q0;q2-q1
M190T397	190.10144	396.9280000	diff	Glutethimide	[M+H-CO]+	0.954321810358725	HMDB0015505	C07489	Organoheterocyclic compounds	Piperidines	Phenylpiperidines	3.57204e+07	3.38865e+07	3.0111e+07	2.95165e+07	2.91771e+07	2.94241e+07	3.77026e+07	3.74878e+07	3.91563e+07	3.45876e+07	3.68147e+07	4.25965e+07	7.35302e+07	6.56685e+07	7.2307e+07	7.1195e+07	6.51388e+07	6.35476e+07	3.13059e+07	3.80576e+07	6.85645e+07	9.32308683252375e-12	q1-q0;q2-q0;q2-q1
M190T399	190.09006	398.7830000	diff	Gly-Asn	[M+H]+	0.944302343113203			Organic acids and derivatives	Carboxylic acids and derivatives	Amino acids, peptides, and analogues	3.38633e+07	3.11422e+07	5.13873e+07	2.69275e+07	2.71456e+07	2.51896e+07	4.85745e+06	1.49855e+07	1.46429e+07	1.36678e+07	1.35868e+07	1.42474e+07	594751	836838	2.65893e+06	2.9028e+06	2.80992e+06	2.06338e+06	3.26092e+07	1.26646e+07	1.97777e+06	1.08460016252427e-06	q1-q0;q2-q0;q2-q1
M205T551	205.08615	550.5590000	diff	Gly-Glu	[M+H]+	0.948193158			Organic acids and derivatives	Carboxylic acids and derivatives	Amino acids, peptides, and analogues	4.65239e+06	4.47658e+06	4.05047e+06	3.35592e+06	3.29499e+06	3.59633e+06	2.31896e+06	2.13862e+06	2.03579e+06	2.51037e+06	2.51118e+06	2.50776e+06	3.98858e+06	3.86553e+06	4.00879e+06	3.77213e+06	3.8763e+06	3.84581e+06	3.90445e+06	2.33711e+06	3.89286e+06	1.389240601942e-06	q1-q0;q2-q1
M317T531	317.21916	531.2130000	diff	Gly-Leu-Lys	[M+H]+	0.90850933911268			Organic acids and derivatives	Carboxylic acids and derivatives	Amino acids, peptides, and analogues	9.14979e+07	8.73328e+07	7.5986e+07	8.92818e+07	6.71645e+07	7.20983e+07	2.597e+07	2.60195e+07	2.47857e+07	2.52686e+07	2.23412e+07	2.41062e+07	1.54052e+07	1.67587e+07	1.64298e+07	1.55264e+07	1.66584e+07	1.57819e+07	8.05602e+07	2.47485e+07	1.60934e+07	1.0793371134363e-11	q1-q0;q2-q0
M173T441	173.09259	441.1250000	diff	Gly-Pro	(M+H)+	0.788			Organic acids and derivatives	Carboxylic acids and derivatives	Amino acids, peptides, and analogues	4.81216e+07	5.18506e+06	4.88535e+07	4.76352e+06	4.3104e+06	4.97728e+07	1.09232e+08	1.10611e+08	9.14117e+07	1.02608e+08	1.00995e+08	9.70058e+07	2.81864e+07	4.86532e+07	4.43991e+07	4.36849e+07	2.17325e+07	4.26268e+07	2.68345e+07	1.01977e+08	3.82138e+07	1.09521491792799e-06	q1-q0;q2-q1
M329T587	329.19969	587.0515000	diff	Gly-Pro-Arg	[M+H]+	0.918028081271689			Organic acids and derivatives	Carboxylic acids and derivatives	Amino acids, peptides, and analogues	1.28071e+07	1.38115e+07	1.12432e+07	1.15692e+07	1.0628e+07	1.09443e+07	6.81767e+06	6.70563e+06	6.91302e+06	7.03427e+06	6.2325e+06	5.33839e+06	2.85697e+06	2.6528e+06	2.85654e+06	3.24134e+06	3.40131e+06	3.26245e+06	1.18339e+07	6.50691e+06	3.04523e+06	3.73582332797607e-11	q1-q0;q2-q0;q2-q1
M301T595	301.19315	595.4580000	diff	Gly-Pro-Lys	[M+H]+	0.775338441			Organic acids and derivatives	Carboxylic acids and derivatives	Amino acids, peptides, and analogues	7.44568e+06	6.72188e+06	7.36416e+06	6.96217e+06	6.94373e+06	6.41528e+06	5.3552e+06	5.3236e+06	5.42198e+06	5.26562e+06	5.20951e+06	5.38383e+06	1.07442e+06	1.10899e+06	961335	1.03514e+06	1.12862e+06	1.29006e+06	6.97549e+06	5.32662e+06	1.09976e+06	1.26715782345009e-16	q1-q0;q2-q0;q2-q1
M175T354	175.11162	354.4590000	diff	Gly-Val	(M+H)+	0.9959						2.94202e+06	7.62512e+06	572501	6.99197e+06	7.1911e+06	99846	926931	1.10848e+06	1.05314e+06	1.35582e+06	1.42167e+06	1.03725e+06	1.08328e+06	825890	595116	662843	1.01525e+06	905193	4.23709e+06	1.15055e+06	847928	0.0187803913012108	q1-q0;q2-q0
M303T548	303.20897	548.2265000	diff	Gly-Val-Lys	[M+H]+	0.862251035592226			Organic acids and derivatives	Carboxylic acids and derivatives	Amino acids, peptides, and analogues	3.67643e+07	3.06874e+07	4.77289e+07	2.43552e+07	2.00449e+07	2.14499e+07	5.16793e+06	8.62844e+06	4.87531e+06	5.54937e+06	5.44262e+06	5.134e+06	1.99732e+06	2.02493e+06	1.94764e+06	2.17025e+06	2.30676e+06	1.91977e+06	3.01717e+07	5.79961e+06	2.06111e+06	1.72308610195442e-06	q1-q0;q2-q0
M155T291	155.01352	290.8720000	diff	Glycerol 3-phosphate	(M+H-H2O)+	0.9669	HMDB0000126	C00093	Lipids and lipid-like molecules	Glycerophospholipids	Glycerophosphates	5.31093e+06	5.19968e+06	4.58465e+06	5.33088e+06	4.7113e+06	5.08656e+06	5.71322e+06	6.19448e+06	5.65147e+06	5.32402e+06	6.05756e+06	5.34416e+06	2.21325e+06	2.34256e+06	2.64795e+06	2.39154e+06	2.60325e+06	2.58888e+06	5.03733e+06	5.71415e+06	2.46457e+06	1.30982729143044e-11	q1-q0;q2-q0;q2-q1
M412T51	412.29268	50.7133000	diff	Glycocholic acid	[M+H-3H2O]+	0.950912114427355	HMDB0000138	C01921	Lipids and lipid-like molecules	Steroids and steroid derivatives	Bile acids, alcohols and derivatives	5.24357e+06	5.67761e+06	5.57203e+06	5.01989e+06	4.41716e+06	4.73331e+06	6.96314e+06	7.58066e+06	6.04906e+06	5.17416e+06	9.33912e+06	5.78591e+06	1.59847e+07	1.5241e+07	2.73558e+07	1.85179e+07	2.11728e+07	2.07142e+07	5.1106e+06	6.81534e+06	1.98311e+07	1.50944941810901e-07	q2-q0;q2-q1
M388T417	388.22993	416.8620000	diff	Guan-fu base y	[M+H]+	0.916281276918406			Lipids and lipid-like molecules	Prenol lipids	Diterpenoids	1.17053e+07	1.32346e+07	8.17051e+06	9.79257e+06	8.71271e+06	9.7684e+06	9.1981e+06	9.34101e+06	8.70501e+06	9.27693e+06	9.06216e+06	6.71657e+06	3.60304e+06	409481	1.06375e+06	1.0974e+06	4.22739e+06	1.39046e+06	1.02307e+07	8.71663e+06	1.96525e+06	2.52981708244569e-07	q2-q0;q2-q1
M134T535	134.04775	535.0050000	diff	Guanidinosuccinic acid	[M+H-CH2N2]+	0.986251454799154		C03139	Organic acids and derivatives	Carboxylic acids and derivatives	Amino acids, peptides, and analogues	1.16583e+08	1.03643e+08	9.86327e+07	1.13309e+08	9.02656e+07	9.83607e+07	1.34608e+08	1.29188e+08	1.27892e+08	1.33546e+08	1.53291e+08	1.3329e+08	5.36252e+07	5.04685e+07	5.1184e+07	5.03592e+07	5.1457e+07	5.124e+07	1.03466e+08	1.35302e+08	5.1389e+07	4.02000911879046e-11	q1-q0;q2-q0;q2-q1
M118T374	118.06786	373.5120000	diff	Guanidoacetic acid	[M+H]+	0.863222082464495	HMDB0000128	C00581	Organic acids and derivatives	Carboxylic acids and derivatives	Amino acids, peptides, and analogues	1.32746e+09	1.47289e+09	1.41964e+09	1.38675e+09	1.53273e+09	1.33887e+09	1.17659e+09	1.17203e+09	1.19013e+09	1.21001e+09	1.19745e+09	1.12997e+09	1.53745e+08	1.50879e+08	1.60452e+08	1.45013e+08	1.46715e+08	1.42908e+08	1.41306e+09	1.17936e+09	1.49952e+08	4.03877497189572e-17	q1-q0;q2-q0;q2-q1
M152T342	152.05060	342.3435000	diff	Guanine	[M+H]+	0.981144235124745	HMDB0000132	C00242	Organoheterocyclic compounds	Imidazopyrimidines	Purines and purine derivatives	2.18318e+07	3.84321e+07	2.11693e+07	3.62074e+07	3.52947e+07	1.9015e+07	7.49694e+07	7.36408e+07	7.21317e+07	7.60402e+07	7.79084e+07	7.41324e+07	3.51009e+07	8.80395e+07	3.96846e+07	3.75677e+07	7.74108e+07	4.0947e+07	2.86584e+07	7.48038e+07	5.31251e+07	0.000232104479633477	q1-q0;q2-q0;q2-q1
M488T38	487.97511	37.7746000	diff	Guanosine 5'-diphosphate	[M-H+2Na]+	0.804066970929127		C00035	Nucleosides, nucleotides, and analogues	Purine nucleotides	Purine ribonucleotides	325790	562184	435392	370624	366789	342818	1.13067e+06	895580	1.53262e+06	1.95895e+06	953868	1.29393e+06	791904	1.89083e+06	1.42646e+06	2.51919e+06	1.28512e+06	1.41871e+06	400600	1.29427e+06	1.55537e+06	0.000563531457191412	q1-q0;q2-q0
M417T75_1	417.15619	74.6673000	diff	Halopemide	[M+H]+	0.735328824379874			Benzenoids	Benzene and substituted derivatives	Benzoic acids and derivatives	1.9589e+07	3.81774e+07	3.91954e+07	3.70961e+07	3.64288e+07	3.57357e+07	3.57433e+07	3.21638e+07	3.22649e+07	3.2038e+07	3.0091e+07	2.70472e+07	1.91603e+07	1.28789e+07	1.92821e+07	9.261e+06	9.81616e+06	9.97595e+06	3.43704e+07	3.1558e+07	1.33957e+07	9.13972938599112e-06	q2-q0;q2-q1
M201T330	201.10636	330.0780000	diff	Harmalol	[M+H]+	0.998881407145599		C06537	Alkaloids and derivatives	Harmala alkaloids		1.43203e+07	1.69136e+07	1.17238e+07	1.27375e+07	1.05004e+07	1.05804e+07	4.9592e+06	4.16642e+06	4.30722e+06	4.36594e+06	3.7903e+06	4.15369e+06	6.06535e+06	4.93454e+06	5.0827e+06	5.11565e+06	5.49623e+06	5.3243e+06	1.2796e+07	4.29046e+06	5.33646e+06	6.83711680402714e-08	q1-q0;q2-q0
M288T196	288.29138	196.0880000	diff	Heptadecasphinganine	[M+H]+	0.988776145513217			Organic nitrogen compounds	Organonitrogen compounds	Amines	9.9914e+06	7.00274e+06	5.13747e+06	7.51864e+06	6.35319e+06	6.12687e+06	7.11413e+06	6.42184e+06	5.87168e+06	3.26683e+06	6.22581e+06	5.75514e+06	1.47073e+07	1.41621e+07	1.66879e+07	1.48162e+07	1.56025e+07	1.3447e+07	7.02172e+06	5.7759e+06	1.49038e+07	1.39928021697943e-08	q2-q0;q2-q1
M113T271	113.07358	270.9330000	diff	Heptanoic acid	[M+H-H2O]+	0.773439687135206	HMDB0000666	C17714	Lipids and lipid-like molecules	Fatty Acyls	Fatty acids and conjugates	3.83614e+08	3.09139e+08	3.32393e+08	3.12927e+08	3.26105e+08	3.15184e+08	2.04105e+08	1.93008e+08	1.94442e+08	1.90737e+08	1.91764e+08	1.94753e+08	8.70586e+07	8.7059e+07	8.66893e+07	8.64768e+07	8.4374e+07	8.68135e+07	3.29894e+08	1.94802e+08	8.64119e+07	3.34760117257905e-13	q1-q0;q2-q0;q2-q1
M257T343	257.23870	343.1380000	diff	Hexadecanoic acid	[M+H]+	0.929607605434516	HMDB0000220	C00249	Lipids and lipid-like molecules	Fatty Acyls	Fatty acids and conjugates	4.2933e+06	3.36784e+06	3.30756e+06	3.06176e+06	2.66839e+06	2.46528e+06	2.52938e+06	2.38341e+06	2.59303e+06	82415.8	2.58007e+06	2.42711e+06	1.52391e+06	1.06674e+06	1.293e+06	1.61512e+06	1.44853e+06	1.57389e+06	3.19402e+06	2.09924e+06	1.4202e+06	0.00173580379238288	q1-q0;q2-q0
M223T43	223.06470	43.1533000	diff	Hexamethylcyclotrisiloxane	[M+H]+	0.979632241			Organometallic compounds	Organometalloid compounds	Organosilicon compounds	3.08503e+07	3.54618e+07	3.04492e+07	3.23232e+07	3.55605e+07	3.60785e+07	2.11113e+07	2.35158e+07	2.38989e+07	2.53407e+07	2.87353e+07	3.36289e+07	1.29549e+07	1.9778e+07	2.0917e+07	2.75186e+07	3.10632e+07	3.39252e+07	3.34539e+07	2.60385e+07	2.43595e+07	0.0250048764185076	q2-q0
M359T532	359.26609	532.1000000	diff	Hexamethylphosphoramide	[2M+H]+	0.86465658064556		C19250	Organic acids and derivatives	Organic phosphoric acids and derivatives	Organic phosphoramides	1.27245e+07	1.1855e+07	1.08006e+07	9.9815e+06	9.70773e+06	1.03081e+07	2.22669e+06	2.03369e+06	2.06067e+06	1.80158e+06	1.90078e+06	1.53639e+06	2.46926e+06	2.67264e+06	1.93197e+06	1.89384e+06	2.25337e+06	2.26597e+06	1.08962e+07	1.92663e+06	2.24784e+06	6.89458524016036e-13	q1-q0;q2-q0
M576T88	576.39785	88.2461000	diff	Hexanamide, n-[(1s,2r,3e)-2-hydroxy-1-(hydroxymethyl)-3-heptadecen-1-yl]-6-[(7-nitro-2,1,3-benzoxadiazol-4-yl)amino]-	[M+H]+	0.746728385			Lipids and lipid-like molecules	Sphingolipids	Ceramides	2.50262e+08	2.07318e+08	2.03745e+08	1.83291e+08	2.16021e+08	2.18466e+08	2.0119e+08	2.09507e+08	2.17719e+08	1.89258e+08	2.02074e+08	2.06927e+08	2.41172e+08	2.62652e+08	2.53775e+08	2.37613e+08	2.5448e+08	2.70072e+08	2.13184e+08	2.04446e+08	2.53294e+08	0.000150588824768208	q2-q0;q2-q1
M102T63	102.12857	62.5454000	diff	Hexylamine	[M+H]+	0.973517088330768	HMDB0032323	C08306	Organic nitrogen compounds	Organonitrogen compounds	Amines	9.99603e+08	3.20268e+09	8.73813e+08	9.79878e+08	9.02261e+08	8.59392e+08	1.08807e+09	1.12236e+09	1.13468e+09	1.08602e+09	9.34632e+08	1.1684e+09	6.94494e+06	5.60536e+06	1.17365e+07	7.37136e+06	7.02156e+06	5.74343e+06	1.30294e+09	1.08903e+09	7.40385e+06	0.00180642675519046	q2-q0;q2-q1
M367T288	367.21619	288.3105000	diff	Hirsuteine	[M+H]+	0.997907310121028		C16971				8.64002e+06	9.19823e+06	9.13174e+06	1.72404e+07	1.83106e+07	1.01679e+07	1.32238e+07	5.88061e+06	1.47084e+07	1.4595e+07	1.52193e+07	1.60617e+07	1.21007e+07	6.50824e+06	6.29558e+06	7.32081e+06	3.88644e+06	5.65878e+06	1.21148e+07	1.32815e+07	6.96176e+06	0.0225654448535432	q2-q1
M284T504	284.14194	503.8540000	diff	His-Gln	[M+H]+	0.771701802782924			Organic acids and derivatives	Carboxylic acids and derivatives	Amino acids, peptides, and analogues	1.29455e+07	1.1341e+07	1.58507e+07	1.04706e+07	7.73784e+06	8.89005e+06	4.13376e+06	4.06788e+06	1.42456e+06	1.42046e+06	1.38436e+06	1.50034e+06	2.61272e+06	2.67623e+06	2.1993e+06	2.83486e+06	2.49898e+06	2.0001e+06	1.12059e+07	2.32189e+06	2.47036e+06	5.05879553487034e-07	q1-q0;q2-q0
M269T535	269.16657	535.0670000	diff	His-Ile	(M+H)+	0.9776						1.10307e+06	1.21586e+06	1.25177e+06	1.04723e+06	1.09143e+06	850544	574662	600877	651788	606735	811288	473321	342681	683234	613907	507580	755587	612028	1.09332e+06	619778	585836	1.06352149791796e-05	q1-q0;q2-q0
M269T438	269.16138	437.5910000	diff	His-Leu	[M+H]+	0.994072587775096		C05010	Organic acids and derivatives	Carboxylic acids and derivatives	Amino acids, peptides, and analogues	5.65278e+07	3.24783e+07	4.49461e+07	5.32984e+07	2.26866e+07	4.03397e+07	2.22525e+07	2.51965e+07	2.21955e+07	2.02229e+07	2.32576e+07	2.46433e+07	9.96159e+06	1.1348e+07	1.00724e+07	1.15469e+07	9.82677e+06	9.06197e+06	4.17128e+07	2.29614e+07	1.03029e+07	1.08452814160197e-05	q1-q0;q2-q0;q2-q1
M287T286	287.05023	286.4635000	diff	His-Met	[M+H]+	0.896027067493913	HMDB0005801	C05903	Phenylpropanoids and polyketides	Flavonoids	Flavones	7.67004e+06	7.54839e+06	1.05564e+07	1.12194e+07	9.66815e+06	9.29124e+06	5.21526e+06	6.0681e+06	5.07101e+06	5.66146e+06	5.37856e+06	5.39429e+06	2.69113e+06	3.88154e+06	6.94513e+06	6.88441e+06	3.37655e+06	6.69936e+06	9.32561e+06	5.46478e+06	5.07969e+06	0.000194919024113694	q1-q0;q2-q0
M253T506	253.13460	505.6100000	diff	His-Pro	[M+H]+	0.993323482			Organic acids and derivatives	Carboxylic acids and derivatives	Amino acids, peptides, and analogues	1.06607e+08	1.00252e+08	9.27802e+07	8.4147e+07	7.08406e+07	6.57966e+07	7.21154e+06	8.00454e+06	6.76878e+06	7.12974e+06	4.34857e+06	5.64208e+06	1.98186e+07	1.56031e+07	1.70947e+07	1.82969e+07	1.8207e+07	1.75058e+07	8.67372e+07	6.51754e+06	1.77543e+07	3.82137949543828e-10	q1-q0;q2-q0
M265T445	265.08208	445.2740000	diff	His-ser	[M+Na]+	0.967166624028468	HMDB0000273	C00214	Nucleosides, nucleotides, and analogues	Pyrimidine nucleosides	Pyrimidine 2'-deoxyribonucleosides	1.49077e+07	1.40356e+07	1.83992e+07	1.32221e+07	1.54693e+07	1.51169e+07	3.14747e+07	3.35452e+07	2.65149e+07	3.22964e+07	3.48866e+07	2.98611e+07	1.37631e+06	976773	778988	1.20338e+06	4.75546e+06	1.82331e+06	1.51918e+07	3.14298e+07	1.81904e+06	1.29713653724239e-12	q1-q0;q2-q0;q2-q1
M112T560	112.08960	559.7390000	diff	Histamine	[M+H]+	0.99977534994477	HMDB0000870	C00388	Organic nitrogen compounds	Organonitrogen compounds	Amines	2.05936e+08	2.22695e+08	1.42275e+08	1.61553e+08	1.89829e+08	2.93077e+08	1.5617e+09	1.45484e+09	5.4593e+09	2.36774e+09	2.4802e+09	5.59033e+09	1.67937e+09	1.273e+09	1.14901e+09	1.18046e+09	1.19309e+09	2.56367e+09	2.02561e+08	3.15235e+09	1.50643e+09	0.00160122397679961	q1-q0
M156T534_1	156.08015	534.0995000	diff	Histidine	[M+H]+	0.998711189482334	HMDB0000177	C00135	Organic acids and derivatives	Carboxylic acids and derivatives	Amino acids, peptides, and analogues	1.10991e+09	9.34797e+08	1.20021e+09	7.69291e+08	1.02923e+09	8.16086e+08	9.10843e+07	1.01098e+08	8.19078e+07	9.2323e+07	8.62708e+07	9.43763e+07	2.24224e+07	1.89156e+07	1.9003e+07	1.89004e+07	1.75935e+07	1.84445e+07	9.76588e+08	9.11767e+07	1.92132e+07	3.13465151961549e-11	q1-q0;q2-q0
M276T524	276.16378	523.6030000	diff	Homatropine	[M+H]+	0.854142202442612		C07814				1.13724e+08	2.97581e+08	2.43806e+08	2.56866e+08	2.29094e+08	3.55559e+08	1.13158e+08	1.21076e+08	8.23194e+07	8.32738e+07	5.0768e+07	9.34406e+07	2.76409e+08	1.74099e+08	1.4398e+08	1.65494e+08	1.65835e+08	1.62736e+08	2.49438e+08	9.06727e+07	1.81426e+08	0.000727502787047005	q1-q0;q2-q1
M166T322	166.12606	321.7400000	diff	Hordenine	[M+H]+	0.995883912639966	HMDB0004366	C06199	Benzenoids	Benzene and substituted derivatives	Phenethylamines	3.96272e+08	3.51711e+08	3.92599e+08	3.69419e+08	3.54656e+08	4.55833e+08	4.59772e+08	4.68469e+08	4.50306e+08	4.35199e+08	4.39067e+08	4.59219e+08	2.38848e+08	2.32577e+08	2.39965e+08	2.32923e+08	2.3059e+08	2.22207e+08	3.86748e+08	4.52005e+08	2.32852e+08	2.68890867731557e-10	q1-q0;q2-q0;q2-q1
M257T404	257.16592	404.0325000	diff	Huperzine b	[M+H]+	0.974153147709674		C09866				3.02182e+07	3.0222e+07	2.65866e+07	2.82581e+07	2.77357e+07	2.26578e+07	2.22168e+07	2.12121e+07	1.76686e+07	1.80922e+07	1.62508e+07	1.84765e+07	6.26192e+06	5.81027e+06	5.63955e+06	6.10748e+06	2.43748e+07	4.95994e+06	2.76131e+07	1.89862e+07	8.85899e+06	3.18814159450984e-05	q1-q0;q2-q0;q2-q1
M203T467	203.10692	467.0900000	diff	Hydrazinecarboxamide, n-(2,6-dichloro-4-pyridinyl)-2-[1,3-dimethyl-4-(1-methylethyl)-1h-pyrazolo[3,4-b]pyridin-6-yl]-	[M+H-C6H5Cl2N3O]+	0.80946973995307						1.81013e+08	1.30707e+08	1.31009e+07	1.78602e+08	6.6744e+07	1.08563e+08	1.80992e+07	2.67096e+07	2.25223e+07	1.11354e+07	2.08338e+07	2.48137e+07	2.01791e+07	2.0466e+07	2.06148e+07	2.02597e+07	1.97794e+07	8.34715e+06	1.13122e+08	2.06857e+07	1.82744e+07	0.000727973051326168	q1-q0;q2-q0
M309T101	309.20725	101.3650000	diff	Hydrocortisone 21-hemisuccinate	[M+H-C4H10O6]+	0.723760095094886		C12888	Lipids and lipid-like molecules	Steroids and steroid derivatives	Pregnane steroids	9.98283e+07	1.32483e+08	1.04724e+08	8.68163e+07	8.72666e+07	6.80815e+07	4.86146e+07	8.9476e+07	3.42803e+07	2.88318e+07	1.25634e+08	6.01389e+07	2.26293e+07	2.23355e+07	3.03822e+07	2.38321e+07	1.72205e+07	2.22068e+07	9.65333e+07	6.44959e+07	2.31011e+07	0.000500209041646038	q2-q0;q2-q1
M293T466	293.06917	466.4410000	diff	Hydroxyflutamide	[M+H]+	0.993512298356657	HMDB0060949	C14204	Benzenoids	Benzene and substituted derivatives	Trifluoromethylbenzenes	9.60848e+07	8.47662e+07	9.05196e+07	6.44912e+07	5.42625e+07	5.75791e+07	4.0854e+07	4.56791e+07	5.61821e+07	4.16834e+07	4.95025e+07	5.04902e+07	2.51265e+07	2.58719e+07	2.76436e+07	2.70772e+07	2.21031e+07	2.36828e+07	7.46172e+07	4.73985e+07	2.52508e+07	5.37911112106077e-06	q1-q0;q2-q0;q2-q1
M132T491_1	132.06840	491.4420000	diff	Hydroxyproline	[M+H]+	0.813131722	HMDB0000725	C01157	Organic acids and derivatives	Carboxylic acids and derivatives	Amino acids, peptides, and analogues	1.93961e+07	1.43243e+07	1.60522e+07	1.46893e+07	1.595e+07	1.62475e+07	1.37077e+07	2.2136e+07	1.38261e+07	1.28524e+07	1.32485e+07	1.29447e+07	4.15571e+06	5.29694e+06	4.43755e+06	4.43065e+06	4.54805e+06	4.43551e+06	1.61099e+07	1.47859e+07	4.55073e+06	5.5318695464051e-07	q2-q0;q2-q1
M461T104	461.04896	103.8397000	diff	Hydroxypyruvic acid dimethyl ketal phosphate	[2M+H]+	0.734821224			Organic oxygen compounds	Organooxygen compounds	Ethers	2.95035e+07	3.55956e+07	3.23075e+07	3.63264e+07	3.97095e+07	2.86227e+07	1.93673e+07	1.35715e+07	1.54449e+07	1.70293e+07	1.4613e+07	1.64253e+07	1.10907e+07	2.48157e+07	1.09968e+07	2.16873e+07	2.45214e+07	1.6841e+07	3.36775e+07	1.60752e+07	1.83255e+07	1.21659311523392e-05	q1-q0;q2-q0
M528T42	528.24734	42.2165000	diff	Hygromycin b	[M+H]+	0.959727701		C01925	Organic oxygen compounds	Organooxygen compounds	Carbohydrates and carbohydrate conjugates	4.32387e+06	3.34366e+06	3.81011e+06	3.11476e+06	2.99885e+06	3.48325e+06	1.18984e+06	1.5976e+06	1.63184e+06	1.47402e+06	1.25051e+06	1.45807e+06	1.4068e+07	1.30136e+07	1.30124e+07	1.24397e+07	1.2916e+07	1.25313e+07	3.51242e+06	1.43365e+06	1.29968e+07	4.56300599479093e-17	q1-q0;q2-q0;q2-q1
M537T906	537.40530	906.2890000	diff	Hyperforin	[M+H]+	0.978267097176156		C07608	Lipids and lipid-like molecules	Prenol lipids	Monoterpenoids	9.01815e+06	7.13684e+06	5.00244e+06	4.96249e+06	4.20799e+06	3.54159e+06	5.86823e+06	6.89263e+06	4.72849e+06	5.06088e+06	5.67957e+06	5.29425e+06	1.17848e+06	14655.8	57216.3	14712	1.7651e+06	28165.1	5.64492e+06	5.58734e+06	509722	6.76116732262288e-06	q2-q0;q2-q1
M137T313_4	137.04849	313.3920000	diff	Hypoxanthine	[M+H]+	0.999634146617546	HMDB0000157	C00262	Organoheterocyclic compounds	Imidazopyrimidines	Purines and purine derivatives	6.81054e+09	5.59091e+09	5.65446e+09	5.79422e+09	5.48496e+09	5.40892e+09	6.22625e+09	6.00627e+09	5.83344e+09	5.94795e+09	5.71394e+09	5.72577e+09	2.07143e+09	1.96082e+09	1.99138e+09	1.98474e+09	1.8863e+09	2.01649e+09	5.79067e+09	5.90894e+09	1.98519e+09	1.02505663115154e-12	q2-q0;q2-q1
M230T500	230.19108	499.9750000	diff	Icaridin	[M+H]+	0.970843695			Organoheterocyclic compounds	Piperidines	Piperidinecarboxylic acids and derivatives	3.41073e+08	3.15411e+08	2.94371e+08	2.77434e+08	2.57227e+08	2.67684e+08	1.20671e+08	1.15342e+08	1.08166e+08	1.07295e+08	1.16504e+08	1.12525e+08	6.32804e+07	5.95278e+07	6.18418e+07	6.35151e+07	6.02415e+07	5.76145e+07	2.922e+08	1.13417e+08	6.10035e+07	2.43532378377032e-12	q1-q0;q2-q0;q2-q1
M203T367	203.14327	367.1580000	diff	Ile-Ala	[M+H]+	0.999299780334361			Organic acids and derivatives	Carboxylic acids and derivatives	Amino acids, peptides, and analogues	3.96982e+08	3.85301e+08	3.6215e+08	3.29774e+08	3.20596e+08	3.06803e+08	1.29609e+08	1.26742e+08	1.26624e+08	1.12164e+08	1.25091e+08	1.21545e+08	2.16716e+07	2.32028e+07	2.52372e+07	2.31215e+07	2.32308e+07	2.19617e+07	3.50268e+08	1.23629e+08	2.30709e+07	1.93291706250273e-13	q1-q0;q2-q0;q2-q1
M288T474	288.20891	474.2720000	diff	Ile-Arg	[M+H]+	0.981732190923364			Organic acids and derivatives	Carboxylic acids and derivatives	Amino acids, peptides, and analogues	8.51339e+07	7.72426e+07	7.56061e+07	6.44599e+07	5.53217e+07	5.15846e+07	1.03664e+07	1.00076e+07	1.0044e+07	9.5071e+06	9.84964e+06	9.92319e+06	1.68077e+07	1.96681e+07	1.86384e+07	1.79631e+07	1.84985e+07	1.90379e+07	6.82248e+07	9.94966e+06	1.84356e+07	2.00245134887562e-09	q1-q0;q2-q0
M247T409	247.13370	408.6505000	diff	Ile-Asp	(M+H)+	0.9421						9.08602e+06	8.07029e+06	7.66912e+06	7.52243e+06	6.20572e+06	6.5374e+06	1.48569e+07	1.50141e+07	1.43351e+07	1.36479e+07	1.46034e+07	1.59501e+07	6.82694e+06	8.1891e+06	8.14712e+06	7.70516e+06	7.13491e+06	6.92552e+06	7.51516e+06	1.47346e+07	7.48812e+06	1.0454262761041e-10	q1-q0;q2-q1
M261T492_1	261.14980	491.9840000	diff	Ile-Glu	[M+H]+	0.99096909984241			Organic acids and derivatives	Carboxylic acids and derivatives	Amino acids, peptides, and analogues	4.43355e+07	3.96785e+07	3.63593e+07	3.85795e+07	3.48846e+07	3.69325e+07	2.97277e+07	2.7972e+07	2.70675e+07	1.78777e+07	2.58488e+07	2.82677e+07	1.04155e+07	1.08294e+07	1.23728e+07	1.04141e+07	1.03927e+07	1.08192e+07	3.84617e+07	2.61269e+07	1.0874e+07	7.59478209623531e-10	q1-q0;q2-q0;q2-q1
M373T450	373.28854	450.1875000	diff	Ile-Ile-Lys	[M+H]+	0.861993260808067			Organic acids and derivatives	Carboxylic acids and derivatives	Amino acids, peptides, and analogues	2.13873e+07	2.14702e+07	1.86955e+07	1.83652e+07	1.69823e+07	1.25702e+07	9.85146e+06	1.02683e+07	1.02083e+07	9.54744e+06	8.84346e+06	1.00596e+07	3.2926e+06	3.05325e+06	3.21356e+06	4.20553e+06	2.63481e+06	3.46847e+06	1.82451e+07	9.79644e+06	3.31137e+06	5.00032229084104e-09	q1-q0;q2-q0;q2-q1
M260T576	260.20190	575.7310000	diff	Ile-Lys	(M+H)+	0.8979						1.17739e+06	1.09207e+06	1.48734e+06	1.20966e+06	1.04222e+06	1.11899e+06	591623	638156	423545	400681	396355	431402	777674	652676	576095	590352	808398	622099	1.18794e+06	480294	671216	1.70662118617778e-07	q1-q0;q2-q0;q2-q1
M263T325	263.14776	325.1020000	diff	Ile-Met	[M+H]+	0.978511692584243			Organic acids and derivatives	Carboxylic acids and derivatives	Amino acids, peptides, and analogues	7.09629e+07	6.37464e+07	5.56035e+07	5.31569e+07	5.09102e+07	5.00311e+07	2.46034e+07	2.17601e+07	2.30017e+07	2.19615e+07	2.48411e+07	2.41333e+07	9.14923e+06	9.21323e+06	9.77233e+06	88399.5	9.62206e+06	9.22772e+06	5.74018e+07	2.33835e+07	7.8455e+06	2.36497761224385e-10	q1-q0;q2-q0;q2-q1
M279T309	279.17583	308.8790000	diff	Ile-Phe	[M+H]+	0.994919741956763			Organic acids and derivatives	Carboxylic acids and derivatives	Amino acids, peptides, and analogues	3.34899e+08	2.44777e+08	2.41055e+08	2.35588e+08	2.21427e+08	2.10952e+08	1.22311e+08	1.15077e+08	1.16815e+08	9.81606e+07	1.04993e+08	1.04759e+08	5.82573e+07	6.03083e+07	5.7315e+07	5.90694e+07	5.1072e+07	5.49695e+07	2.48117e+08	1.10353e+08	5.68319e+07	6.57126136344955e-09	q1-q0;q2-q0;q2-q1
M229T377	229.15931	377.3915000	diff	Ile-Pro	[M+H]+	0.998915361104034			Organic acids and derivatives	Carboxylic acids and derivatives	Amino acids, peptides, and analogues	1.52707e+09	1.33791e+09	1.30783e+09	1.22342e+09	1.1991e+09	1.25075e+09	3.1455e+08	3.01114e+08	2.51182e+08	2.9854e+08	2.37066e+08	3.05792e+08	2.08779e+08	3.04837e+08	2.91631e+08	2.88504e+08	2.70677e+08	1.98392e+08	1.30768e+09	2.84707e+08	2.6047e+08	1.69496083768175e-13	q1-q0;q2-q0
M279T372	279.15045	371.7180000	diff	Ile-Ser	(M+CH3COO+2H)+	0.9895						1.02722e+06	1.29595e+06	1.14918e+06	1.12448e+06	638107	1.25507e+06	1.05365e+06	908651	520940	458936	1.29121e+06	1.31475e+06	583098	389590	517632	468906	542141	429667	1.08167e+06	924691	488506	0.00329154156196805	q2-q0;q2-q1
M233T372	233.15426	372.0550000	diff	Ile-Thr	[M+H]+	0.999286451022574			Organic acids and derivatives	Carboxylic acids and derivatives	Amino acids, peptides, and analogues	6.7339e+07	5.81981e+07	6.4046e+07	5.78422e+07	5.92922e+07	6.01586e+07	3.97274e+07	4.30796e+07	4.36728e+07	3.87176e+07	4.47183e+07	4.41225e+07	9.1923e+06	8.76871e+06	2.26942e+07	8.98138e+06	2.08003e+07	8.56604e+06	6.1146e+07	4.23397e+07	1.31672e+07	6.99412865423956e-11	q1-q0;q2-q0;q2-q1
M389T383	389.24702	382.5635000	diff	Ile-Thr-Arg	[M+H]+	0.702625361			Organic acids and derivatives	Carboxylic acids and derivatives	Amino acids, peptides, and analogues	7.82988e+06	1.2202e+07	6.23172e+06	6.22026e+06	6.93064e+06	1.64476e+07	9.55627e+06	9.75606e+06	9.53481e+06	9.11131e+06	1.01974e+07	1.0066e+07	813847	1.66494e+06	1.68685e+06	687222	1.52688e+06	1.29847e+06	9.31036e+06	9.70364e+06	1.2797e+06	2.6050718384168e-05	q2-q0;q2-q1
M318T320	318.18757	320.0970000	diff	Ile-Trp	(M+H)+	0.7725						2.13031e+08	1.88126e+08	1.8279e+08	1.65029e+08	1.54023e+08	1.64256e+08	6.25375e+07	5.9368e+07	5.89996e+07	5.56813e+07	5.22801e+07	5.40466e+07	1.21524e+07	1.19121e+07	1.45113e+07	1.37301e+07	1.17596e+07	1.19707e+07	1.77876e+08	5.71522e+07	1.26727e+07	1.39252015569678e-12	q1-q0;q2-q0;q2-q1
M231T82	231.17093	81.7758000	diff	Ile-Val	(M+H)+	0.9401			Organic acids and derivatives	Carboxylic acids and derivatives	Amino acids, peptides, and analogues	1.74255e+07	1.38922e+07	1.38406e+07	1.26908e+07	1.19881e+07	1.25837e+07	5.18668e+06	3.78646e+06	3.95078e+06	3.55396e+06	3.28482e+06	3.54829e+06	2.15438e+06	2.58131e+06	2.29933e+06	2.32735e+06	2.09944e+06	2.26935e+06	1.37368e+07	3.88516e+06	2.28853e+06	7.46277042199625e-11	q1-q0;q2-q0
M449T358	449.19066	358.2870000	diff	Iloperidone	[M+Na]+	0.9318267980428			Organic oxygen compounds	Organooxygen compounds	Carbonyl compounds	9.53906e+06	7.97546e+06	9.02111e+06	7.86779e+06	9.64389e+06	6.86328e+06	8.21501e+06	9.62397e+06	8.99397e+06	8.3288e+06	8.52647e+06	8.05182e+06	4.01147e+06	2.07252e+06	5.26642e+06	2.50015e+06	3.51197e+06	4.94848e+06	8.4851e+06	8.62334e+06	3.7185e+06	5.33923708426167e-07	q2-q0;q2-q1
M248T572	248.11794	572.3720000	diff	Imazethapyr	[M+H-C3H6]+	0.922884198721366		C18865	Organic acids and derivatives	Carboxylic acids and derivatives	Amino acids, peptides, and analogues	5.1915e+08	5.24728e+08	2.53434e+08	1.07662e+08	8.85439e+07	2.25826e+08	3.52737e+07	5.06116e+07	5.25499e+07	7.00065e+07	6.6793e+07	4.01706e+07	1.86296e+07	1.4764e+07	1.33198e+07	1.2493e+07	1.47439e+07	1.49953e+07	2.86557e+08	5.25676e+07	1.48243e+07	0.00147724526643909	q1-q0;q2-q0
M127T390	127.05294	389.8015000	diff	Imidazoleacetic acid	(M+H)+	0.9987	HMDB0002024	C02835	Organoheterocyclic compounds	Azoles	Imidazoles	1.93307e+06	1.98794e+06	2.41418e+06	1.83899e+06	2.50369e+06	1.7147e+06	546719	2.10488e+06	1.20168e+06	2.31814e+06	1.32482e+06	1.46606e+06	4.15441e+06	4.60602e+06	4.47192e+06	4.49976e+06	3.74236e+06	3.9804e+06	2.06543e+06	1.49372e+06	4.24248e+06	6.94149561479429e-08	q2-q0;q2-q1
M194T206	194.10458	205.5320000	diff	Iminostilbene	[M+H]+	0.756182612520143	HMDB0005030	C06999	Organoheterocyclic compounds	Benzazepines	Dibenzazepines	1.35083e+08	1.22724e+08	1.19498e+08	6.25153e+07	1.09372e+08	1.05998e+08	4.46142e+07	4.3708e+07	2.32074e+07	4.4708e+07	2.09966e+07	4.33428e+07	4.8422e+07	2.0333e+07	8.98961e+06	4.75149e+07	1.45854e+07	7.41657e+06	1.09198e+08	3.67628e+07	2.45436e+07	2.69136921713633e-06	q1-q0;q2-q0
M130T352	130.06797	351.5200000	diff	Indole-3-acetamide	[M+H-CH3ON]+	0.997763516575754	HMDB0029739	C02693	Organoheterocyclic compounds	Indoles and derivatives	Indoles	6.38067e+07	5.06576e+07	5.82559e+07	6.25101e+07	6.52239e+07	6.43265e+07	2.11783e+08	2.13861e+08	2.18808e+08	2.15573e+08	2.2009e+08	2.2647e+08	8.54302e+07	8.69775e+07	8.31971e+07	8.474e+07	8.13997e+07	7.81715e+07	6.07968e+07	2.17764e+08	8.33193e+07	9.16100607335589e-19	q1-q0;q2-q0;q2-q1
M158T192	158.06079	192.2010000	diff	Indole-3-pyruvic acid	[M+H-CH2O2]+	0.991734243132148	HMDB0060484	C00331	Organoheterocyclic compounds	Indoles and derivatives	Indolyl carboxylic acids and derivatives	3.04426e+08	2.90918e+08	1.33712e+08	2.84723e+08	1.42333e+08	6.60712e+07	2.70659e+08	2.75902e+08	1.48971e+08	1.36726e+08	1.61658e+08	1.02999e+08	4.89319e+07	8.77373e+07	9.39746e+07	8.48594e+07	8.95625e+07	6.6526e+07	2.03697e+08	1.82819e+08	7.85986e+07	0.0209299857018181	q2-q0
M188T67	188.07492	66.8314000	diff	Indoleacrylic acid	[M+H]+	0.985133427697967	HMDB0000734		Organoheterocyclic compounds	Indoles and derivatives	Indoles	9.48415e+07	8.76521e+07	8.32587e+07	9.72793e+07	1.03537e+08	9.76443e+07	3.97514e+07	3.95953e+07	3.6576e+07	4.87744e+07	3.79409e+07	3.75625e+07	1.36979e+07	1.61519e+07	1.73509e+07	1.25904e+07	1.09897e+07	1.17638e+07	9.40355e+07	4.00334e+07	1.37574e+07	1.56259789862609e-13	q1-q0;q2-q0;q2-q1
M236T619	236.11762	618.6170000	diff	Indoprofen	[M+H-CH2O2]+	0.810636235754432						1.78419e+07	1.06411e+07	9.55577e+06	1.71881e+07	3.91015e+07	1.89312e+07	1.29907e+07	9.66199e+06	9.50803e+06	1.80454e+07	9.01437e+06	1.43795e+07	5.29536e+06	3.99304e+06	4.92065e+06	4.43285e+06	4.71834e+06	4.84817e+06	1.88766e+07	1.22667e+07	4.7014e+06	0.00654684319054397	q2-q0
M281T217	281.10745	217.0240000	diff	Ipriflavone	[M+H]+	0.88383112669218	HMDB0032987		Phenylpropanoids and polyketides	Isoflavonoids	Isoflav-2-enes	4.99142e+07	1.34575e+07	5.30795e+07	4.4917e+07	4.44402e+07	2.57226e+07	2.45296e+07	2.40286e+07	2.51539e+07	2.59691e+07	2.63846e+07	2.51146e+07	1.0431e+07	9.95521e+06	1.02374e+07	1.0268e+07	1.02098e+07	7.4374e+06	3.85885e+07	2.51967e+07	9.75646e+06	0.000234647123187395	q2-q0;q2-q1
M203T61	203.14035	60.9371000	diff	Iprovalicarb	[M+H-C9H10]+	0.861144558333262		C18866	Benzenoids	Benzene and substituted derivatives	Toluenes	4.25593e+08	3.81763e+08	3.57741e+08	3.563e+08	3.47133e+08	3.45624e+08	7.53377e+07	6.83103e+07	7.43067e+07	7.71659e+07	7.62368e+07	7.71819e+07	2.98127e+07	3.89832e+07	3.15302e+07	3.45129e+07	3.316e+07	3.74515e+07	3.69026e+08	7.47565e+07	3.42417e+07	3.52170629711145e-15	q1-q0;q2-q0;q2-q1
M451T649_1	451.19912	649.0870000	diff	Irbesartan	[M+Na]+	0.93435776971016	HMDB0015163	C07469	Benzenoids	Benzene and substituted derivatives	Biphenyls and derivatives	1.17042e+07	6.77344e+06	1.01884e+07	1.16867e+07	4.80954e+06	9.90736e+06	2.66808e+06	2.51304e+06	2.33467e+06	2.58717e+06	2.50436e+06	2.08627e+06	1.17995e+06	1.30112e+06	815856	1.23276e+06	1.26396e+06	895113	9.17828e+06	2.44893e+06	1.11479e+06	6.58136132535374e-07	q1-q0;q2-q0
M254T464	254.16626	463.5960000	diff	Irgarol	[M+H]+	0.827311062803807		C10927	Organoheterocyclic compounds	Triazines	1,3,5-triazines	2.91117e+07	2.62391e+07	2.23789e+07	2.05046e+07	1.93845e+07	1.81209e+07	1.8884e+07	1.90782e+07	1.92021e+07	1.77149e+07	1.90835e+07	1.83035e+07	3.03512e+07	3.19743e+07	3.04933e+07	3.04558e+07	2.93581e+07	2.99096e+07	2.26233e+07	1.8711e+07	3.04237e+07	3.02225782149211e-06	q1-q0;q2-q0;q2-q1
M186T353	186.12769	352.9660000	diff	Isocarbamid	[M+H]+	0.917123124942958		C19047	Organoheterocyclic compounds	Azolines	Imidazolines	5.9656e+06	5.14273e+06	1.19194e+06	5.25207e+06	6.83955e+06	4.16541e+06	3.99259e+06	4.40327e+06	4.12825e+06	4.17737e+06	4.39532e+06	4.40349e+06	208797	4.02514e+06	248494	343382	182726	3.86434e+06	4.75955e+06	4.25005e+06	1.47881e+06	0.00567548226207902	q2-q0;q2-q1
M240T397	240.13935	397.3415000	diff	Isoetharine	[M+H]+	0.868545386641447	HMDB0014366	C07053	Benzenoids	Phenols	Benzenediols	1.57896e+06	1.53898e+06	1.15732e+06	1.5839e+06	1.06647e+06	894773	3.63419e+06	3.72343e+06	2.92844e+06	3.39761e+06	2.94613e+06	3.78038e+06	4.27981e+06	4.5093e+06	4.24834e+06	4.54563e+06	3.51533e+06	4.20425e+06	1.3034e+06	3.4017e+06	4.21711e+06	1.21738007447484e-09	q1-q0;q2-q0;q2-q1
M360T529	360.15743	529.3460000	diff	Isomaltose	[M+NH4]+	0.932020482250606	HMDB0002923	C00252	Lipids and lipid-like molecules	Fatty Acyls	Fatty acyl glycosides	1.18232e+08	1.12479e+08	9.32037e+07	9.27949e+07	8.66483e+07	8.57435e+07	1.94054e+07	1.87287e+07	9.8521e+06	8.02443e+06	6.96215e+06	1.787e+07	3.87292e+06	9.43228e+06	3.2906e+06	3.72158e+06	8.40156e+06	9.04094e+06	9.81834e+07	1.34738e+07	6.29331e+06	1.38127547407316e-11	q1-q0;q2-q0
M148T211	148.06257	210.8910000	diff	Isopentenyladenine	[M+H-C4H8]+	0.994836125474803		C04083	Organoheterocyclic compounds	Imidazopyrimidines	Purines and purine derivatives	1.09612e+06	1.46683e+07	1.3929e+07	1.32178e+07	1.30676e+07	1.27164e+07	6.6721e+06	6.34456e+06	6.80222e+06	6.72284e+06	6.65147e+06	6.6875e+06	2.07673e+07	2.10198e+07	2.30293e+07	1.69827e+07	2.36324e+07	2.58803e+07	1.14492e+07	6.64678e+06	2.18853e+07	4.91392566818685e-06	q2-q0;q2-q1
M139T963	139.12585	962.7010000	diff	Isophorone	[M+H]+	0.973096726237063	HMDB0031195	C14743	Organic oxygen compounds	Organooxygen compounds	Carbonyl compounds	9.70638e+07	6.9617e+07	5.51544e+07	8.13288e+07	7.62609e+07	8.1189e+07	7.75204e+07	7.41544e+07	5.71961e+07	7.54762e+07	8.24412e+07	6.41568e+07	9.56076e+06	9.15935e+06	1.00442e+07	9.1598e+06	9.11352e+06	9.89993e+06	7.6769e+07	7.18242e+07	9.48959e+06	4.46940403473377e-09	q2-q0;q2-q1
M269T902	269.04035	901.7030000	diff	Isopimpinellin	[M+Na]+	0.932750503000551	HMDB0034312	C02162	Phenylpropanoids and polyketides	Coumarins and derivatives	Furanocoumarins	4.14281e+07	2.90023e+07	3.26544e+07	3.98185e+07	1.25902e+07	1.42924e+07	1.93871e+07	2.06539e+07	3.12209e+07	4.29855e+07	4.41213e+07	4.52328e+07	3.3555e+07	9.15706e+07	5.12645e+07	4.84454e+07	6.38085e+07	4.05564e+07	2.82977e+07	3.39336e+07	5.48667e+07	0.0233515024453377	q2-q0
M585T45_1	585.41767	45.3348000	diff	Isopropyl dodec-11-enylfluorophosphonate	[2M+H]+	0.914765732			Organic acids and derivatives	Organic phosphonic acids and derivatives	Phosphonic acid esters	6.40523e+07	7.83336e+07	4.55201e+07	2.39168e+07	4.77323e+07	3.90647e+07	3.2337e+06	5.00963e+06	6.71435e+06	5.06127e+06	3.73827e+06	3.77176e+06	5.6758e+06	4.87005e+06	5.08906e+06	5.79626e+06	5.07398e+06	4.74436e+06	4.977e+07	4.58816e+06	5.20825e+06	3.25113152321862e-06	q1-q0;q2-q0
M589T106	589.44819	105.9775000	diff	Isopropyl dodecylfluorophosphonate	[2M+H]+	0.78643779			Organic acids and derivatives	Organic phosphonic acids and derivatives	Phosphonic acid esters	9.62444e+07	6.40793e+07	6.51142e+07	8.10441e+07	5.95681e+07	6.2007e+07	8.84934e+06	6.68435e+06	6.99612e+06	7.31748e+06	6.82033e+06	7.696e+06	4.87279e+06	8.74069e+06	8.28983e+06	4.74501e+06	6.57167e+06	1.82661e+07	7.13428e+07	7.39394e+06	8.58102e+06	1.64551908419259e-09	q1-q0;q2-q0
M194T470	194.12165	469.8440000	diff	Isoproterenol	[M+H-H2O]+	0.902390759545263	HMDB0015197	C07056	Benzenoids	Phenols	Benzenediols	5.38137e+07	4.57488e+07	4.71736e+07	4.43486e+07	4.42908e+07	4.02551e+07	4.94627e+07	4.81492e+07	4.88861e+07	4.47402e+07	4.68652e+07	4.35512e+07	5.34783e+07	5.06693e+07	5.18231e+07	5.15386e+07	4.73545e+07	5.40783e+07	4.59384e+07	4.69424e+07	5.14904e+07	0.0217091366359828	q2-q0
M146T403	146.06313	402.9785000	diff	Isoquinolone	[M+H]+	0.994860299370654		C06324	Organoheterocyclic compounds	Isoquinolines and derivatives	Isoquinolones and derivatives	7.78326e+08	7.35016e+08	6.22543e+08	6.54277e+08	6.03672e+08	5.81232e+08	8.14884e+08	8.16044e+08	8.49584e+08	8.20161e+08	1.05685e+08	1.12365e+08	2.53085e+08	2.42294e+08	2.44214e+08	2.42062e+08	2.3257e+08	2.16121e+08	6.62511e+08	5.86454e+08	2.38391e+08	0.00962932345804296	q2-q0;q2-q1
M180T343	180.09172	343.0640000	diff	Isosafrole	[M+NH4]+	0.732360779041946		C10472				1.40475e+07	1.10912e+07	1.10932e+07	1.05355e+07	1.07681e+07	9.71789e+06	1.89625e+07	1.71473e+07	5.20321e+07	5.30884e+07	5.48664e+07	5.39425e+07	6.98903e+06	1.70384e+07	8.97484e+06	9.15334e+06	1.33928e+07	7.64378e+06	1.12089e+07	4.16732e+07	1.0532e+07	0.000183267442232311	q1-q0;q2-q1
M167T272	167.09621	271.9330000	diff	Isouron	[M+H-C2H7N]+	0.827968440202921		C18432				5.18063e+07	5.01686e+07	4.91885e+07	4.46853e+07	4.63487e+07	4.83927e+07	3.34351e+07	3.27307e+07	3.25857e+07	3.21617e+07	3.2727e+07	3.28562e+07	1.80143e+07	1.94533e+07	1.81907e+07	1.87898e+07	1.77938e+07	1.85471e+07	4.84317e+07	3.27494e+07	1.84648e+07	7.9614806709569e-15	q1-q0;q2-q0;q2-q1
M293T648_2	293.08582	648.2000000	diff	Karanjin	[M+H]+	0.712483685			Phenylpropanoids and polyketides	Flavonoids	Flavones	4.25816e+07	2.79494e+07	2.53503e+07	5.86848e+07	2.46349e+07	5.39567e+07	1.67564e+07	6.3222e+06	6.97721e+06	1.54605e+07	7.61491e+06	1.48854e+07	8.5719e+06	9.26084e+06	6.97642e+06	9.01771e+06	9.0642e+06	9.26534e+06	3.88596e+07	1.13361e+07	8.69273e+06	5.95283037044399e-05	q1-q0;q2-q0
M123T49	123.11759	48.6155500	diff	Kinoprene	[M+H-C9H14O2]+	0.941252285124591		C19042	Lipids and lipid-like molecules	Prenol lipids	Sesquiterpenoids	8.04384e+07	5.79562e+07	7.47052e+07	5.76054e+07	6.23786e+07	5.5361e+07	5.45272e+07	5.29236e+07	5.80166e+07	5.07555e+07	5.23828e+07	5.96424e+07	2.85956e+07	3.93278e+07	3.97995e+07	3.48852e+07	4.09022e+07	3.93132e+07	6.47408e+07	5.4708e+07	3.71372e+07	1.69877705473496e-05	q2-q0;q2-q1
M209T403	209.09632	402.9720000	diff	Kynurenine	[M+H]+	0.881389096740734	HMDB0000684	C01718	Organic oxygen compounds	Organooxygen compounds	Carbonyl compounds	1.72476e+07	1.5951e+07	1.31448e+07	1.30595e+07	1.24771e+07	1.37528e+07	1.08149e+07	9.82714e+06	9.30919e+06	1.04657e+07	9.79517e+06	1.05662e+07	2.93502e+06	5.1524e+06	9.50682e+06	6.61235e+06	6.6384e+06	2.70341e+06	1.42721e+07	1.01297e+07	5.5914e+06	3.69947122384224e-06	q1-q0;q2-q0;q2-q1
M175T596	175.12299	596.2095000	diff	L-Arginine	(M+H)+	0.7085	HMDB0000517	C00062	Organic acids and derivatives	Carboxylic acids and derivatives	Amino acids, peptides, and analogues	3.27638e+06	3.42047e+06	3.03995e+06	3.07015e+06	2.87365e+06	2.59432e+06	2.84313e+06	609282	2.86633e+06	531434	2.96527e+06	864786	1.83396e+06	1.8043e+06	1.64965e+06	1.62146e+06	1.68683e+06	1.51842e+06	3.04582e+06	1.78004e+06	1.68577e+06	0.00923971611967096	q1-q0;q2-q0
M162T495	162.11588	495.4515000	diff	L-carnitine	[M+H]+	0.995748070515945	HMDB0062496	C00318	Organic nitrogen compounds	Organonitrogen compounds	Quaternary ammonium salts	6.31832e+08	5.81159e+08	5.16921e+08	4.99837e+08	5.13177e+08	4.98896e+08	4.55365e+08	4.20408e+08	4.22192e+08	4.06522e+08	4.2983e+08	4.40557e+08	2.09219e+08	2.08902e+08	2.0891e+08	2.07229e+08	2.13998e+08	1.977e+08	5.40304e+08	4.29146e+08	2.0766e+08	8.15931276010818e-11	q1-q0;q2-q0;q2-q1
M133T766	133.10228	766.3430000	diff	L-carvone	[M+H-H2O]+	0.988050610470119	HMDB0035089	C01767	Lipids and lipid-like molecules	Prenol lipids	Monoterpenoids	2.81929e+07	9.93869e+06	1.44309e+07	1.32858e+07	1.21134e+07	1.43305e+07	1.16438e+07	1.39511e+07	1.5096e+07	1.44782e+07	1.30993e+07	1.3622e+07	195451	8.45467e+06	1.04398e+07	1.03704e+07	1.04964e+07	8.4165e+06	1.5382e+07	1.36484e+07	8.0622e+06	0.030727376109573	q2-q0
M176T529	176.10663	529.3555000	diff	L-citrulline	[M+H]+	0.971149538330794	HMDB0000904	C00327	Organic acids and derivatives	Carboxylic acids and derivatives	Amino acids, peptides, and analogues	5.05185e+08	5.00904e+08	5.74986e+08	5.67345e+08	5.46869e+08	5.585e+08	2.03665e+08	2.01033e+08	2.01322e+08	2.03526e+08	1.97976e+08	1.99907e+08	1.04961e+08	1.25606e+08	1.23276e+08	1.15423e+08	1.16644e+08	1.06121e+08	5.42298e+08	2.01238e+08	1.15338e+08	3.95684427674781e-16	q1-q0;q2-q0;q2-q1
M241T577	241.03592	577.2475000	diff	L-cystine	[M+H]+	0.923710247158002	HMDB0000192	C00491	Organic acids and derivatives	Carboxylic acids and derivatives	Amino acids, peptides, and analogues	3.70389e+07	4.7809e+07	3.82511e+07	3.74831e+07	3.39034e+07	3.63723e+07	5.71058e+06	1.37435e+07	9.1286e+06	1.73004e+07	1.89267e+07	1.543e+07	5.22197e+06	3.63908e+06	2.56894e+06	2.54916e+06	2.96192e+06	5.23129e+06	3.84763e+07	1.33733e+07	3.69539e+06	7.65434769478447e-10	q1-q0;q2-q0;q2-q1
M148T707	148.06367	706.7370000	diff	L-Glutamate	(M+H)+	0.8251	HMDB0000148	C00025	Organic acids and derivatives	Carboxylic acids and derivatives	Amino acids, peptides, and analogues	9.09817e+07	8.66218e+07	8.87736e+07	8.35795e+07	7.99701e+07	7.84281e+07	2.64034e+07	2.63849e+07	1.63295e+07	1.22946e+07	1.05601e+07	2.35626e+07	1.65482e+07	1.89698e+07	1.85252e+07	1.77757e+07	1.66114e+07	1.63971e+07	8.47258e+07	1.92559e+07	1.74712e+07	2.81575529070469e-13	q1-q0;q2-q0
M144T233	144.06611	233.1400000	diff	L-glutamic acid, dimethyl ester	[M+H-CH4O]+	0.890321088			Organic acids and derivatives	Carboxylic acids and derivatives	Amino acids, peptides, and analogues	4.04043e+07	2.56758e+07	3.75733e+07	3.52074e+07	3.64094e+07	2.40737e+07	1.03845e+07	1.05464e+07	1.01003e+07	1.00173e+07	9.78582e+06	9.44432e+06	1.84183e+07	2.52681e+07	2.50305e+07	2.27837e+07	2.3206e+07	2.22891e+07	3.3224e+07	1.00464e+07	2.28326e+07	3.35229760049803e-07	q1-q0;q2-q0;q2-q1
M147T602	147.07932	601.9330000	diff	L-Glutamine	(M+H)+	0.8126	HMDB0000641	C00064	Organic acids and derivatives	Carboxylic acids and derivatives	Amino acids, peptides, and analogues	1.82874e+07	1.34674e+07	1.27733e+07	8.75485e+06	1.05976e+07	1.17101e+07	4.11401e+06	4.04774e+06	3.59442e+06	3.73196e+06	4.15803e+06	4.42739e+06	2.95033e+06	3.07665e+06	5.08493e+06	5.38332e+06	4.75071e+06	4.41836e+06	1.25984e+07	4.01226e+06	4.27738e+06	1.67468168030317e-06	q1-q0;q2-q0
M276T545	276.12504	545.2440000	diff	L-glutarylcarnitine	[M+H]+	0.855177959977674	HMDB0013130		Lipids and lipid-like molecules	Fatty Acyls	Fatty acid esters	1.14848e+07	1.0108e+07	1.06907e+07	8.13879e+06	7.37071e+06	7.94769e+06	7.96654e+06	4.81181e+06	7.48838e+06	4.23094e+06	4.96026e+06	4.37709e+06	2.08061e+06	2.27454e+06	2.12388e+06	1.63343e+06	2.18698e+06	2.0634e+06	9.29011e+06	5.63917e+06	2.06047e+06	7.23940371661737e-07	q1-q0;q2-q0;q2-q1
M156T448	156.07997	448.3730000	diff	L-Histidine	(M+H)+	0.9071	HMDB0000177	C00135	Organic acids and derivatives	Carboxylic acids and derivatives	Amino acids, peptides, and analogues	1.13196e+06	2.87092e+06	2.51669e+06	2.32377e+06	2.49289e+06	2.14265e+06	768404	821634	823216	1.05281e+06	1.19311e+06	1.14872e+06	1.91455e+06	1.35328e+06	765073	1.12057e+06	923770	651247	2.24648e+06	967983	1.12142e+06	0.000312742398886104	q1-q0;q2-q0
M144T462	144.10497	462.2255000	diff	L-homoarginine	[M+H-CH3ON]+	0.700246549	HMDB0000670	C01924	Organic acids and derivatives	Carboxylic acids and derivatives	Amino acids, peptides, and analogues	7.77537e+07	7.50868e+07	6.36941e+07	7.54208e+07	6.73173e+07	6.50054e+07	4.51995e+07	4.39681e+07	4.36303e+07	4.31939e+07	4.71227e+07	4.43293e+07	4.76765e+07	3.70302e+07	4.64147e+07	3.34922e+07	3.43542e+07	3.18373e+07	7.0713e+07	4.4574e+07	3.84675e+07	5.97120439084558e-08	q1-q0;q2-q0
M136T308_1	136.03491	307.5055000	diff	L-homocystine	[M+H-C4H7SO2N]+	0.99224009247833	HMDB0000575	C01817	Organic acids and derivatives	Carboxylic acids and derivatives	Amino acids, peptides, and analogues	1.42648e+07	1.58405e+07	2.0371e+06	1.22735e+07	1.62905e+07	1.61319e+07	4.79732e+06	1.1707e+07	5.76338e+06	8.63328e+06	1.24892e+07	1.13802e+07	6.80095e+06	4.10322e+06	1.75213e+06	1.91932e+06	6.47704e+06	1.21417e+06	1.28064e+07	9.1284e+06	3.71114e+06	0.00426842193559227	q2-q0
M134T455	134.12035	455.4305000	diff	L-homophenylalanine	[M+H-CH2O2]+	0.949694080871069		C17235	Organic acids and derivatives	Carboxylic acids and derivatives	Amino acids, peptides, and analogues	3.74588e+07	3.56905e+07	3.37402e+07	3.56815e+07	3.00377e+07	3.18126e+07	1.5552e+07	2.62025e+07	2.74641e+07	2.83416e+07	2.45555e+07	1.13108e+07	1.79316e+07	1.96795e+07	2.11675e+07	1.94785e+07	1.90354e+07	2.08795e+07	3.40702e+07	2.22378e+07	1.96953e+07	0.000104819735900011	q1-q0;q2-q0
M173T488	173.09574	488.4070000	diff	L-hydroxyarginine	[M+H-H2O]+	0.962676825748096	HMDB0004224	C05933	Organic acids and derivatives	Carboxylic acids and derivatives	Amino acids, peptides, and analogues	1.99693e+07	1.78464e+07	1.88572e+07	1.75311e+07	1.69692e+07	2.00669e+07	8.14283e+06	6.94301e+06	8.38408e+06	6.85784e+06	7.46365e+06	6.84753e+06	7.25458e+06	6.73379e+06	8.29417e+06	8.42273e+06	7.55675e+06	7.69405e+06	1.854e+07	7.43982e+06	7.65935e+06	1.21015203127798e-12	q1-q0;q2-q0
M229T50	229.14452	50.0783000	diff	L-leucyl-l-proline	[M+H]+	0.735130424	HMDB0011175		Organic acids and derivatives	Carboxylic acids and derivatives	Amino acids, peptides, and analogues	1.16884e+08	6.12491e+07	6.28348e+07	5.41536e+07	5.72725e+07	5.6349e+07	3.69523e+07	6.74689e+07	6.4614e+07	3.3793e+07	3.82487e+07	3.50679e+07	4.24392e+07	4.37368e+07	4.32133e+07	4.00087e+07	4.2466e+07	3.9167e+07	6.81238e+07	4.60242e+07	4.18385e+07	0.0326229307713884	q2-q0
M129T526	129.10500	526.1090000	diff	L-Lysine	(M+H-H2O)+	0.9774	HMDB0000182	C00047	Organic acids and derivatives	Carboxylic acids and derivatives	Amino acids, peptides, and analogues	9.82613e+06	9.36863e+06	7.81733e+06	8.67566e+06	1.16482e+07	8.91361e+06	1.3339e+07	3.98488e+06	8.37242e+06	1.27233e+07	1.23061e+07	1.147e+07	4.98579e+06	4.8506e+06	5.49465e+06	5.47676e+06	5.01767e+06	5.10796e+06	9.37493e+06	1.0366e+07	5.15557e+06	0.00221177211750872	q2-q0;q2-q1
M197T357	197.14374	356.8100000	diff	L-n5-(1-imino-3-pentenyl)ornithine	[M+H-NH3]+	0.844031815			Organic acids and derivatives	Carboxylic acids and derivatives	Amino acids, peptides, and analogues	3.50391e+07	3.01903e+07	2.67365e+07	2.57893e+07	2.70679e+07	2.3967e+07	1.31478e+08	1.33711e+08	1.29392e+08	1.26413e+08	1.29968e+08	1.22632e+08	1.11748e+07	1.11884e+07	1.10311e+07	1.0925e+07	1.14706e+07	1.06322e+07	2.81317e+07	1.28932e+08	1.10703e+07	1.81814545386628e-19	q1-q0;q2-q0;q2-q1
M234T407	234.13974	406.5275000	diff	L-ng-nitroarginine methyl ester	[M+H]+	0.746144687			Organic acids and derivatives	Carboxylic acids and derivatives	Amino acids, peptides, and analogues	6.0084e+08	5.32365e+08	4.33263e+08	4.8319e+08	4.19363e+08	4.09329e+08	3.89297e+08	3.66783e+08	3.80918e+08	3.50684e+08	3.67458e+08	3.74552e+08	1.50415e+08	1.58031e+08	3.01257e+07	1.61174e+08	1.39091e+08	1.29376e+08	4.79725e+08	3.71615e+08	1.28036e+08	2.31012776375961e-08	q1-q0;q2-q0;q2-q1
M173T505	173.13219	505.2550000	diff	L-Norleucine	(M+CH3CN+H)+	0.9135	HMDB0001645	C01933	Organic acids and derivatives	Carboxylic acids and derivatives	Amino acids, peptides, and analogues	1.89735e+07	1.78479e+07	1.18076e+07	1.16661e+07	1.42055e+07	1.08802e+07	1.80534e+06	1.97327e+06	1.82e+06	1.95472e+06	1.92015e+06	4.24632e+06	8.20001e+06	3.1208e+06	2.0812e+06	2.26454e+06	5.57251e+06	5.20923e+06	1.42301e+07	2.28663e+06	4.40805e+06	1.01115734602301e-06	q1-q0;q2-q0
M130T450_3	130.08905	449.5140000	diff	L-pipecolic acid	[M+H]+	0.999388269999842	HMDB0000716	C00408	Organic acids and derivatives	Carboxylic acids and derivatives	Amino acids, peptides, and analogues	1.01193e+10	9.56216e+09	7.39386e+09	8.94924e+09	7.8339e+09	7.70133e+09	7.07563e+09	7.24505e+09	6.74881e+09	7.26856e+09	7.24156e+09	7.15461e+09	4.71268e+09	4.91234e+09	4.69796e+09	4.8597e+09	4.85139e+09	4.78933e+09	8.5933e+09	7.12237e+09	4.8039e+09	2.02719697109431e-07	q1-q0;q2-q0;q2-q1
M157T454	157.10045	453.8855000	diff	L-Proline	(M+CH3CN+H)+	0.659	HMDB0000162	C00148	Organic acids and derivatives	Carboxylic acids and derivatives	Amino acids, peptides, and analogues	2.47301e+08	2.08717e+08	1.9916e+08	1.77113e+08	1.68854e+08	1.3726e+08	1.31042e+08	1.328e+08	1.30886e+08	1.08437e+08	1.12142e+08	1.12472e+08	8.61984e+07	7.61218e+07	7.74964e+07	5.65648e+07	6.65793e+07	6.67658e+07	1.89734e+08	1.21297e+08	7.16211e+07	1.31369263519077e-06	q1-q0;q2-q0;q2-q1
M175T476	175.11141	475.7690000	diff	L-theanine	[M+H]+	0.712686975	HMDB0034365	C01047	Organic acids and derivatives	Carboxylic acids and derivatives	Amino acids, peptides, and analogues	5.17269e+08	4.66646e+08	4.1129e+08	4.07352e+08	3.90032e+08	3.43706e+08	3.6035e+08	3.34916e+08	3.40193e+08	3.30771e+08	3.3279e+08	3.57244e+08	3.28863e+08	3.63108e+08	3.53809e+08	3.36466e+08	3.66534e+08	3.59479e+08	4.22716e+08	3.42711e+08	3.51377e+08	0.0034962402133063	q1-q0;q2-q0
M187T388	187.08328	388.0110000	diff	L-Tryptophan	(M+H-H2O)+	0.7833	HMDB0000929	C00078	Organoheterocyclic compounds	Indoles and derivatives	Indolyl carboxylic acids and derivatives	1.62798e+06	1.58512e+06	1.19776e+06	1.35919e+06	1.17983e+06	1.15081e+06	480043	1.00227e+06	222063	932721	255778	1.11426e+06	777864	587589	646240	745917	541195	582893	1.35012e+06	667855	646950	0.000419743377190244	q1-q0;q2-q0
M182T364	182.08474	363.9660000	diff	L-Tyrosine	(M+H)+	0.6369	HMDB0000158	C00082				5.59043e+06	6.54311e+06	4.57355e+06	5.73089e+06	7.86639e+06	7.47786e+06	6.02564e+06	9.04476e+06	7.3668e+06	5.53431e+06	7.37179e+06	4.59462e+06	4.85762e+06	3.70303e+06	4.4186e+06	5.41432e+06	4.3333e+06	2.82344e+06	6.29704e+06	6.65632e+06	4.25838e+06	0.011135837565372	q2-q0;q2-q1
M210T60	210.11356	60.4910500	diff	L-tyrosine, ethyl ester	[M+H]+	0.960566005			Organic acids and derivatives	Carboxylic acids and derivatives	Amino acids, peptides, and analogues	2.86002e+07	2.52947e+07	2.11359e+07	2.51255e+07	2.03574e+07	1.90183e+07	7.96956e+06	7.935e+06	8.03413e+06	7.89667e+06	6.92254e+06	8.3798e+06	3.93242e+06	3.95344e+06	4.05772e+06	4.32326e+06	4.12841e+06	3.70745e+06	2.32553e+07	7.85628e+06	4.01712e+06	2.40497541096533e-10	q1-q0;q2-q0;q2-q1
M388T531	388.26312	530.7635000	diff	Lappaconitine	[M+H-C9H11O4N]+	0.853553657103335		C08694	Lipids and lipid-like molecules	Prenol lipids	Diterpenoids	2.37733e+07	3.33822e+07	2.62796e+07	2.6435e+07	2.37687e+07	2.48831e+07	9.69981e+06	8.27554e+06	9.35441e+06	9.8228e+06	8.47279e+06	8.19111e+06	4.59721e+06	5.181e+06	4.35243e+06	5.01829e+06	4.92981e+06	5.41612e+06	2.64203e+07	8.96941e+06	4.91581e+06	4.57423239679811e-11	q1-q0;q2-q0;q2-q1
M573T546	573.37332	546.3900000	diff	Lasalocid	[M+H-H2O]+	0.903109290631114			Lipids and lipid-like molecules	Prenol lipids	Terpene glycosides	1.38354e+07	1.14134e+07	1.04002e+07	1.00269e+07	8.27446e+06	9.31267e+06	5.20235e+06	5.73133e+06	4.16731e+06	5.15943e+06	5.01284e+06	5.21867e+06	1.24726e+06	1.20405e+06	1.46812e+06	1.6051e+06	1.50157e+06	1.26412e+06	1.05438e+07	5.08199e+06	1.38171e+06	2.88865040006634e-09	q1-q0;q2-q0;q2-q1
M230T301_2	230.25257	300.8710000	diff	Lauryldimethylamine oxide	[M+H]+	0.989818963			Organic nitrogen compounds	Organonitrogen compounds	Aminoxides	2.56974e+08	2.16119e+08	2.12135e+08	1.89277e+08	1.78775e+08	1.78608e+08	1.26649e+08	1.20305e+08	1.16043e+08	1.16488e+08	1.18191e+08	1.09951e+08	4.00413e+08	3.80815e+08	3.58952e+08	3.76128e+08	3.67643e+08	4.04129e+08	2.05315e+08	1.17938e+08	3.81347e+08	2.35098110782944e-12	q1-q0;q2-q0;q2-q1
M228T212	228.23310	212.4860000	diff	Laurylguanidine	[M+H]+	0.87952783			Organic nitrogen compounds	Organonitrogen compounds	Guanidines	7.4615e+06	6.12553e+06	6.22802e+06	4.98594e+06	7.43259e+06	6.56407e+06	9.22228e+06	7.34041e+06	7.4078e+06	6.57121e+06	8.43865e+06	7.25608e+06	1.67409e+07	1.4257e+07	1.19532e+07	1.48382e+07	1.55568e+07	1.44611e+07	6.46627e+06	7.70607e+06	1.46345e+07	9.16145790849703e-09	q2-q0;q2-q1
M260T373	260.12340	372.6655000	diff	Lenalidomide	[M+H]+	0.997188121752161	HMDB0014623		Organoheterocyclic compounds	Isoindoles and derivatives	Isoindolines	3.03356e+07	2.91056e+07	2.73513e+07	2.68295e+07	2.61495e+07	2.40017e+07	1.70998e+07	1.70494e+07	1.42179e+07	7.622e+06	1.25986e+07	7.38667e+06	7.53847e+06	8.38136e+06	8.13706e+06	7.29178e+06	7.40087e+06	8.89895e+06	2.72955e+07	1.26624e+07	7.94142e+06	1.48994442142971e-08	q1-q0;q2-q0;q2-q1
M359T501_2	359.24083	501.1130000	diff	Leu-Ala-Arg	[M+H]+	0.906500693509009			Organic acids and derivatives	Carboxylic acids and derivatives	Amino acids, peptides, and analogues	4.48512e+06	4.18747e+06	660054	3.1145e+06	2.93204e+06	3.13474e+06	302673	1.79963e+06	1.42017e+06	1.46732e+06	1.47595e+06	1.44779e+06	361972	203980	398099	353400	369934	439393	3.08565e+06	1.31892e+06	354463	0.000161723262051564	q1-q0;q2-q0
M260T425	260.16112	424.8890000	diff	Leu-Gln	[M+H]+	0.79300443233336			Organic acids and derivatives	Carboxylic acids and derivatives	Amino acids, peptides, and analogues	4.14791e+07	3.84738e+07	3.78148e+07	3.60017e+07	3.43549e+07	3.40751e+07	2.23019e+07	2.21335e+07	2.0432e+07	1.88403e+07	2.03681e+07	2.05653e+07	3.86804e+06	5.69801e+06	6.16009e+06	5.92395e+06	3.3588e+06	5.13019e+06	3.70333e+07	2.07735e+07	5.02318e+06	6.30519237483833e-14	q1-q0;q2-q0;q2-q1
M416T524	416.27042	523.5770000	diff	Leu-Gln-Arg	[M+H]+	0.975835917048146			Organic acids and derivatives	Carboxylic acids and derivatives	Amino acids, peptides, and analogues	1.64186e+07	1.80619e+07	1.28192e+07	1.20913e+07	1.23564e+07	1.22143e+07	3.25948e+06	3.84812e+06	3.68044e+06	3.22655e+06	3.16103e+06	3.87255e+06	1.17354e+06	1.04516e+06	771037	1.572e+06	964218	985119	1.39936e+07	3.50803e+06	1.08518e+06	4.70603751948554e-10	q1-q0;q2-q0;q2-q1
M189T393_2	189.12726	393.3880000	diff	Leu-Gly	[M+H]+	0.770600927348265			Organic acids and derivatives	Carboxylic acids and derivatives	Amino acids, peptides, and analogues	3.10295e+08	2.76043e+08	2.54466e+08	2.34887e+08	2.24751e+08	2.33492e+08	1.16495e+08	1.19029e+08	1.12297e+08	1.02132e+08	1.01978e+08	1.08509e+08	4.57423e+07	3.27024e+07	4.93014e+07	5.33411e+07	4.58249e+07	5.23449e+07	2.55656e+08	1.10074e+08	4.65428e+07	3.58094041534107e-11	q1-q0;q2-q0;q2-q1
M317T504	317.21963	503.5770000	diff	Leu-Gly-Lys	[M+H]+	0.770040163941608			Organic acids and derivatives	Carboxylic acids and derivatives	Amino acids, peptides, and analogues	4.12464e+06	3.59703e+06	2.88707e+06	2.97587e+06	5.20445e+06	2.86404e+06	691653	765789	354588	585445	340745	553584	149093	44757.6	45247.7	39174.7	85759.7	233007	3.60885e+06	548634	99506.6	1.78269281257188e-08	q1-q0;q2-q0
M401T441_1	401.28789	441.2775000	diff	Leu-Leu-Arg	[M+H]+	0.914522846163704			Organic acids and derivatives	Carboxylic acids and derivatives	Amino acids, peptides, and analogues	1.64269e+07	1.44496e+07	1.36056e+07	1.24573e+07	1.11715e+07	9.49886e+06	6.69862e+06	8.21843e+06	6.46191e+06	6.20562e+06	7.3007e+06	7.20302e+06	1.27169e+06	1.59246e+06	1.03695e+06	909530	754340	515772	1.29349e+07	7.01471e+06	1.01346e+06	2.89969369028609e-09	q1-q0;q2-q0;q2-q1
M375T519	375.24236	519.3690000	diff	Leu-Ser-Arg	[M+H]+	0.959958218459039			Organic acids and derivatives	Carboxylic acids and derivatives	Amino acids, peptides, and analogues	2.5262e+07	2.48798e+07	2.15279e+07	1.84666e+07	3.64463e+07	1.93677e+07	8.09143e+06	7.53467e+06	6.8692e+06	6.59105e+06	6.09412e+06	6.99515e+06	2.23711e+06	2.19553e+06	1.55106e+06	2.50701e+06	2.08317e+06	2.06153e+06	2.43251e+07	7.02927e+06	2.1059e+06	1.06731032476959e-07	q1-q0;q2-q0
M231T336	231.17511	336.0785000	diff	Leu-Val	[M+H]+	0.994796560525653			Organic acids and derivatives	Carboxylic acids and derivatives	Amino acids, peptides, and analogues	1.85658e+09	1.57851e+09	1.43297e+09	1.36257e+09	1.35122e+09	1.27232e+09	7.19675e+08	6.34548e+08	6.201e+08	5.63284e+08	5.67826e+08	4.98415e+08	2.56164e+08	1.24903e+07	1.37482e+07	1.48574e+07	2.02024e+08	2.96967e+08	1.4757e+09	6.00641e+08	1.32708e+08	5.5292275534738e-10	q1-q0;q2-q0;q2-q1
M359T468_2	359.27234	467.6205000	diff	Leu-Val-Lys	[M+H]+	0.82877973961418			Organic acids and derivatives	Carboxylic acids and derivatives	Amino acids, peptides, and analogues	5.55242e+07	4.472e+07	4.49606e+07	3.81223e+07	3.4383e+07	3.38842e+07	1.90144e+07	1.77761e+07	1.88879e+07	1.652e+07	1.83048e+07	1.81525e+07	4.79522e+06	5.23784e+06	4.79842e+06	5.09592e+06	4.21032e+06	5.08244e+06	4.19324e+07	1.81093e+07	4.87003e+06	3.62140891076654e-09	q1-q0;q2-q0;q2-q1
M245T322	245.19094	321.5660000	diff	Leucylleucine	[M+H]+	0.89620293034049	HMDB0028933	C11332	Organic acids and derivatives	Carboxylic acids and derivatives	Amino acids, peptides, and analogues	6.38046e+08	5.57493e+08	5.38014e+08	4.90305e+08	4.70182e+08	4.58561e+08	3.36382e+08	3.26695e+08	3.21072e+08	3.12709e+08	3.1596e+08	3.18166e+08	9.2948e+07	9.22073e+07	9.87699e+07	9.99522e+07	8.79909e+07	9.09244e+07	5.25434e+08	3.21831e+08	9.37988e+07	3.06796858244961e-11	q1-q0;q2-q0;q2-q1
M258T481	258.19773	481.3715000	diff	Levorphanol	[M+H]+	0.894413071116884	HMDB0014992	C08014				2.67189e+07	2.42594e+07	2.25245e+07	2.13507e+07	2.18924e+07	2.01403e+07	2.01057e+07	2.0691e+07	1.99926e+07	1.96851e+07	2.10789e+07	2.10993e+07	3.33429e+07	3.16949e+07	3.16191e+07	2.8433e+07	3.08144e+07	3.09586e+07	2.28144e+07	2.04421e+07	3.11438e+07	3.20646142992037e-08	q2-q0;q2-q1
M99T506	99.05782	505.8030000	diff	Levulinic acid	[M+H-H2O]+	0.876676768713771	HMDB0000720		Organic acids and derivatives	Keto acids and derivatives	Gamma-keto acids and derivatives	2.2147e+06	1.96657e+06	1.9515e+06	2.00291e+06	1.94178e+06	2.0684e+06	2.08255e+06	1.68461e+06	1.73278e+06	5.97645e+06	4.40383e+06	3.35931e+06	3.6607e+06	3.54378e+06	3.86805e+06	3.77823e+06	3.68275e+06	3.17172e+06	2.02431e+06	3.20659e+06	3.61754e+06	0.0394315520852428	q2-q0
M676T399	676.26366	398.6475000	diff	Lewis y tetrasaccharide	[M+H]+	0.99823862			Organic oxygen compounds	Organooxygen compounds	Carbohydrates and carbohydrate conjugates	376438	9.93584e+06	151780	9.33292e+06	9.71584e+06	1.05764e+07	2.02354e+07	1.85913e+07	1.72403e+07	1.76501e+07	1.92872e+07	1.35602e+07	1.48522e+07	1.53819e+07	1.39086e+07	1.50423e+07	1.06332e+07	1.11995e+07	6.68154e+06	1.77608e+07	1.35029e+07	0.000175428541599774	q1-q0;q2-q0
M369T338	369.35479	338.4255000	diff	Lignoceric acid	[M+H]+	0.824255112157153	HMDB0002003	C08320	Lipids and lipid-like molecules	Fatty Acyls	Fatty acids and conjugates	5.12154e+07	4.18373e+07	3.63572e+07	3.47227e+07	3.4304e+07	4.30502e+07	4.85969e+06	4.91107e+06	4.20304e+06	3.80624e+06	4.76258e+06	3.82892e+06	4.32431e+06	4.53389e+06	4.09535e+06	2.52187e+06	3.82471e+06	3.94439e+06	4.02478e+07	4.39526e+06	3.87409e+06	3.07733828465281e-11	q1-q0;q2-q0
M324T51_2	324.29099	50.5606000	diff	Linoleoyl ethanolamide	[M+H]+	0.987522701	HMDB0012252		Organic nitrogen compounds	Organonitrogen compounds	Amines	2.16365e+08	1.28513e+08	2.1907e+08	1.18939e+08	1.26325e+08	1.96653e+08	5.95888e+08	6.30683e+08	5.66432e+08	5.69688e+08	6.98332e+08	5.4611e+08	2.01607e+08	2.06675e+08	1.87976e+08	1.7518e+08	1.84975e+08	1.87797e+08	1.67644e+08	6.01189e+08	1.90702e+08	1.96024733389476e-11	q1-q0;q2-q1
M424T44	424.33494	43.7755000	diff	Linoleoylcarnitine	[M+H]+	0.854827753401396	HMDB0006469		Lipids and lipid-like molecules	Fatty Acyls	Fatty acid esters	4.46119e+07	4.43229e+07	4.0235e+07	3.04289e+07	3.98323e+07	4.19865e+07	4.83852e+07	4.4969e+07	4.44677e+07	4.23309e+07	4.44581e+07	4.28131e+07	8.84828e+06	8.93309e+06	9.55564e+06	9.83068e+06	9.78773e+06	9.99602e+06	4.02363e+07	4.45707e+07	9.49191e+06	1.20889620452517e-11	q2-q0;q2-q1
M263T235	263.23810	235.1580000	diff	Linoleoylglycine	[M+H-C2H5O2N]+	0.977275473608906			Organic acids and derivatives	Carboxylic acids and derivatives	Amino acids, peptides, and analogues	8.44966e+08	7.58629e+08	7.38698e+08	1.70949e+09	5.72324e+08	5.43259e+08	3.72507e+08	3.82237e+08	6.45545e+08	3.55788e+08	6.10949e+08	6.66072e+08	3.41019e+08	4.18609e+08	3.63647e+08	3.95272e+08	3.56882e+08	4.02097e+08	8.61228e+08	5.05516e+08	3.79588e+08	0.017451680549836	q2-q0
M129T552	129.10511	552.1420000	diff	Lisdexamfetamine	[M+H-C9H13N]+	0.889012974	HMDB0015385		Organic acids and derivatives	Carboxylic acids and derivatives	Amino acids, peptides, and analogues	2.28966e+07	1.88878e+07	1.93758e+07	2.49783e+07	1.90819e+07	1.91014e+07	1.53389e+07	1.71867e+07	1.68456e+07	1.703e+07	1.72687e+07	1.66602e+07	1.59259e+07	1.5765e+07	1.45692e+07	1.5121e+07	1.8712e+07	1.41948e+07	2.07203e+07	1.67217e+07	1.57146e+07	0.000549343744600763	q1-q0;q2-q0
M202T715	202.17064	715.1460000	diff	Lobelanidine	[M+H-C8H10O2]+	0.808423934419913		C10156	Organic nitrogen compounds	Organonitrogen compounds	Amines	5.62289e+07	1.10497e+08	2.26985e+07	8.65252e+07	6.79118e+07	8.83436e+07	2.75187e+07	4.51341e+07	2.62895e+07	1.92746e+07	4.18142e+07	3.29145e+07	8.45605e+07	2.7099e+07	5.75652e+07	5.99241e+07	5.66231e+07	5.16867e+07	7.20341e+07	3.21576e+07	5.62431e+07	0.0179847183083761	q1-q0
M477T224	477.23962	224.4010000	diff	Loperamide	[M+H]+	0.97084627821653	HMDB0004999	C07080	Benzenoids	Benzene and substituted derivatives	Diphenylmethanes	5.44181e+06	6.17511e+06	6.09164e+06	6.86974e+06	6.11286e+06	6.30738e+06	648508	495779	472821	812681	714202	693346	1.28889e+06	895221	944481	979730	1.12606e+06	1.20382e+06	6.16642e+06	639556	1.07303e+06	2.01662787018889e-15	q1-q0;q2-q0
M611T646	611.34703	646.0990000	diff	Lopinavir	[M+H-H2O]+	0.908567390256782	HMDB0015539	C12871	Organic acids and derivatives	Carboxylic acids and derivatives	Amino acids, peptides, and analogues	1.69385e+07	1.31076e+07	3.16596e+07	1.41998e+07	8.91559e+06	2.70124e+07	1.31796e+07	8.20674e+06	6.72534e+06	7.08065e+06	2.24694e+07	8.01721e+06	4.48117e+06	3.80723e+06	2.71609e+06	4.45233e+06	2.32819e+06	2.7545e+06	1.86389e+07	1.09465e+07	3.42325e+06	0.00269644999352242	q2-q0
M522T324	522.36196	324.0130000	diff	Lpc 18:1	[M+H]+	0.936653431090521			Lipids and lipid-like molecules	Glycerophospholipids	Glycerophosphocholines	2.509e+09	1.88941e+09	1.73793e+09	1.78133e+09	1.90258e+09	2.30908e+09	9.82554e+08	9.31113e+08	9.07095e+08	9.15163e+08	9.88498e+08	9.13625e+08	3.09272e+08	3.68826e+08	4.13155e+08	3.69483e+08	3.26672e+08	4.05218e+08	2.02155e+09	9.39675e+08	3.65438e+08	4.19287894294874e-10	q1-q0;q2-q0;q2-q1
M520T325	520.34989	325.3000000	diff	Lpc 18:2	[M+H]+	0.923405745			Lipids and lipid-like molecules	Glycerophospholipids	Glycerophosphocholines	7.22326e+09	6.06573e+09	5.19364e+09	5.04658e+09	5.51857e+09	5.28321e+09	4.51452e+09	3.95932e+09	4.26368e+09	3.9765e+09	4.50115e+09	4.20786e+09	1.58699e+09	3.24739e+09	3.03586e+09	3.12892e+09	1.78183e+09	3.09244e+09	5.72183e+09	4.23717e+09	2.64557e+09	3.19609903587204e-06	q1-q0;q2-q0;q2-q1
M518T333_1	518.32538	332.5065000	diff	Lpc 18:3	[M+H]+	0.895007249269103			Lipids and lipid-like molecules	Glycerophospholipids	Glycerophosphocholines	6.67188e+08	6.3005e+08	6.03599e+08	4.56796e+08	5.70932e+08	4.89282e+08	1.06682e+09	8.80249e+08	9.34982e+08	9.51864e+08	9.23965e+08	8.89491e+08	2.12773e+08	1.6698e+07	1.59109e+07	1.0751e+07	2.08482e+08	1.61986e+07	5.69641e+08	9.41229e+08	8.01355e+07	8.932779959962e-11	q1-q0;q2-q0;q2-q1
M369T49	369.30149	48.5899000	diff	Luffariellolide	[M+H-H2O]+	0.744029077123386		C19901	Lipids and lipid-like molecules	Prenol lipids	Terpene lactones	7.94803e+07	6.54793e+07	6.54705e+07	5.77768e+07	6.4734e+07	6.08858e+07	2.01269e+07	1.88253e+07	1.841e+07	1.94736e+07	1.73902e+07	1.99309e+07	8.17813e+06	8.96124e+06	9.0689e+06	1.05737e+07	8.54679e+06	9.01834e+06	6.56378e+07	1.90261e+07	9.05785e+06	1.09379012726587e-12	q1-q0;q2-q0;q2-q1
M465T442_2	465.16690	441.6370000	diff	Lusitanicoside	[M+Na]+	0.949100854712385		C10474	Organic oxygen compounds	Organooxygen compounds	Carbohydrates and carbohydrate conjugates	1.28144e+07	9.4637e+06	9.9647e+06	7.09298e+06	7.30722e+06	5.59288e+06	221029	196810	193018	253588	231327	165194	250671	243715	248097	256236	233576	234138	8.70598e+06	210161	244405	4.1722017667726e-08	q1-q0;q2-q0
M259T361	259.12046	360.8830000	diff	Luvangetin	[M+H]+	0.986858746720192		C09273	Phenylpropanoids and polyketides	Coumarins and derivatives	Pyranocoumarins	8.25001e+06	7.36825e+06	6.07853e+06	5.94955e+06	4.88961e+06	4.426e+06	7.95632e+06	7.74342e+06	7.1305e+06	6.59951e+06	7.40723e+06	7.04119e+06	4.87684e+06	5.27066e+06	4.60419e+06	4.52e+06	4.25313e+06	2.15529e+06	6.16032e+06	7.31303e+06	4.28002e+06	0.000805062480897259	q2-q0;q2-q1
M300T586_1	300.20376	585.9750000	diff	Lycopsamine	[M+H]+	0.896728308911414		C10347				4.50107e+07	4.82119e+07	3.98328e+07	4.527e+07	4.07892e+07	4.14492e+07	2.98147e+07	2.76171e+07	2.63092e+07	2.6129e+07	2.74622e+07	2.77737e+07	1.30277e+07	1.01534e+07	1.47364e+07	1.4388e+07	1.46665e+07	1.28972e+07	4.34273e+07	2.75177e+07	1.33115e+07	1.89166031253647e-12	q1-q0;q2-q0;q2-q1
M218T575	218.15453	574.8825000	diff	Lys-Ala	[M+H]+	0.983283869465683			Organic acids and derivatives	Carboxylic acids and derivatives	Amino acids, peptides, and analogues	4.43719e+07	4.01955e+07	3.53799e+07	3.29441e+07	3.06269e+07	2.6537e+07	9.56786e+06	9.38034e+06	9.10455e+06	8.75918e+06	9.39057e+06	9.47841e+06	6.07436e+06	5.69066e+06	6.06322e+06	6.70939e+06	5.7798e+06	5.73252e+06	3.50092e+07	9.28015e+06	6.00832e+06	1.27711587131894e-09	q1-q0;q2-q0
M374T546	374.24743	546.4650000	diff	Lys-Ala-Arg	[M+H]+	0.768866227581994			Organic acids and derivatives	Carboxylic acids and derivatives	Amino acids, peptides, and analogues	1.83379e+07	1.88086e+07	1.39771e+07	1.18443e+07	9.30655e+06	3.50791e+07	3.06076e+06	4.19352e+06	2.56908e+06	2.49676e+06	3.46861e+06	3.46152e+06	758814	1.09578e+06	1.34056e+06	1.01359e+06	1.4777e+06	1.02882e+06	1.78923e+07	3.20838e+06	1.11921e+06	0.000112236802334843	q1-q0;q2-q0
M262T568_2	262.14041	568.0080000	diff	Lys-Asp	[M+H]+	0.954465789009347			Organic acids and derivatives	Carboxylic acids and derivatives	Amino acids, peptides, and analogues	4.79288e+06	4.67781e+06	1.98598e+07	3.82497e+06	3.86183e+06	5.8676e+06	3.91552e+06	1.80692e+06	2.61023e+06	1.74322e+06	1.77972e+06	1.91444e+06	446427	323392	849530	636015	228059	796626	7.14748e+06	2.29501e+06	546675	0.0187557305869885	q2-q0
M275T554_1	275.16079	554.1040000	diff	Lys-Gln	[M+H]+	0.879617252400126			Organic acids and derivatives	Carboxylic acids and derivatives	Amino acids, peptides, and analogues	1.0893e+07	9.98698e+06	8.76019e+06	8.65658e+06	6.99679e+06	7.24985e+06	1.4438e+06	1.79192e+06	1.34036e+06	1.5577e+06	1.5408e+06	1.76383e+06	840611	863399	951699	1.15658e+06	968152	1.03285e+06	8.75723e+06	1.57307e+06	968881	1.56875773668182e-10	q1-q0;q2-q0
M204T337	204.12731	337.0095000	diff	Lys-Gly	[M+H]+	0.935014628			Organic acids and derivatives	Carboxylic acids and derivatives	Amino acids, peptides, and analogues	1.01193e+07	9.27555e+06	7.90241e+06	7.54297e+06	7.91065e+06	7.59798e+06	2.9272e+06	2.52081e+06	2.63385e+06	2.11227e+06	2.99856e+06	2.5517e+06	1.24271e+06	1.38468e+06	1.11518e+06	1.18107e+06	1.24078e+06	1.29726e+06	8.39148e+06	2.62407e+06	1.24362e+06	1.04985729441845e-11	q1-q0;q2-q0;q2-q1
M416T531	416.29577	531.4200000	diff	Lys-Ile-Arg	[M+H]+	0.956196998322953			Organic acids and derivatives	Carboxylic acids and derivatives	Amino acids, peptides, and analogues	2.46119e+07	2.16624e+07	2.01673e+07	1.79905e+07	1.54896e+07	1.7285e+07	9.29537e+06	8.76485e+06	8.74914e+06	9.3089e+06	8.68188e+06	8.86133e+06	6.0126e+06	6.30923e+06	6.63988e+06	5.92477e+06	6.11417e+06	6.25312e+06	1.95344e+07	8.94358e+06	6.20896e+06	9.37262426256876e-09	q1-q0;q2-q0
M260T495_2	260.20218	494.6530000	diff	Lys-Leu	[M+H]+	0.976092488388662			Organic acids and derivatives	Carboxylic acids and derivatives	Amino acids, peptides, and analogues	5.45563e+07	4.61168e+07	4.28186e+07	3.87316e+07	3.93049e+07	3.85214e+07	8.44507e+06	8.66682e+06	6.90672e+06	6.41319e+06	6.81305e+06	7.8008e+06	4.69e+06	4.74363e+06	4.44333e+06	4.71907e+06	5.12194e+06	4.32595e+06	4.33416e+07	7.50761e+06	4.67399e+06	1.08303613931247e-11	q1-q0;q2-q0
M294T619	294.16066	618.6745000	diff	Lys-Met(o)	[M+H]+	0.833501024			Organic acids and derivatives	Carboxylic acids and derivatives	Amino acids, peptides, and analogues	9.96058e+06	9.04529e+06	9.55461e+06	8.60413e+06	8.08528e+06	7.61508e+06	6.39889e+06	4.82401e+06	5.90742e+06	4.90289e+06	4.57885e+06	6.15503e+06	1.07535e+06	2.70474e+06	875460	898639	851229	750775	8.81083e+06	5.46118e+06	1.1927e+06	2.69018918867448e-10	q1-q0;q2-q0;q2-q1
M244T563	244.17066	563.1400000	diff	Lys-Pro	[M+H]+	0.988038878			Organic acids and derivatives	Carboxylic acids and derivatives	Amino acids, peptides, and analogues	4.74321e+07	4.28313e+07	3.81462e+07	3.67644e+07	3.14475e+07	2.95066e+07	4.88613e+06	4.62395e+06	4.14198e+06	4.62551e+06	4.86053e+06	4.73241e+06	3.72982e+06	3.4778e+06	3.12461e+06	3.25874e+06	3.63357e+06	3.27607e+06	3.7688e+07	4.64509e+06	3.41677e+06	1.2981384551329e-10	q1-q0;q2-q0
M248T393	248.16562	393.4550000	diff	Lys-Thr	(M+H)+	0.9849						5.64655e+06	4.59801e+06	600033	4.2095e+06	3.93156e+06	3.96051e+06	994728	1.23117e+06	1.1796e+06	383472	884993	334001	2.02694e+06	1.64473e+06	1.68648e+06	2.04593e+06	1.62306e+06	1.62152e+06	3.82436e+06	834661	1.77478e+06	0.000426609177126882	q1-q0;q2-q0
M333T575	333.19460	574.7050000	diff	Lys-Trp	[M+H]+	0.976449239242244			Organic acids and derivatives	Carboxylic acids and derivatives	Amino acids, peptides, and analogues	1.41473e+07	1.50989e+07	1.18428e+07	1.1945e+07	1.11564e+07	9.44222e+06	3.96481e+06	4.69956e+06	4.55399e+06	3.451e+06	4.69949e+06	4.28749e+06	1.95328e+06	1.79383e+06	1.98912e+06	2.06367e+06	2.13795e+06	1.92267e+06	1.22721e+07	4.27606e+06	1.97675e+06	6.78740317799496e-10	q1-q0;q2-q0;q2-q1
M246T517	246.18621	517.0970000	diff	Lys-Val	[M+H]+	0.992134787510205			Organic acids and derivatives	Carboxylic acids and derivatives	Amino acids, peptides, and analogues	4.62805e+07	4.31918e+07	3.96043e+07	3.76895e+07	3.21554e+07	3.46583e+07	6.32736e+06	6.76168e+06	5.83218e+06	5.90165e+06	5.92647e+06	5.82811e+06	6.67547e+06	8.03279e+06	7.70475e+06	7.88884e+06	7.34799e+06	6.48439e+06	3.893e+07	6.09624e+06	7.35571e+06	7.50350571588513e-12	q1-q0;q2-q0
M263T661	263.03332	661.1050000	diff	Maclurin	[M+H]+	0.956965928487781	HMDB0032644	C09951	Benzenoids	Benzene and substituted derivatives	Benzophenones	3.23616e+06	3.16524e+06	3.04679e+06	3.07223e+06	3.13039e+06	4.68778e+06	6.74072e+06	6.37566e+06	5.52832e+06	5.7292e+06	5.1756e+06	4.64288e+06	640972	612307	469165	911937	1.09302e+06	1.307e+06	3.38976e+06	5.69873e+06	839066	2.76672328473297e-09	q1-q0;q2-q0;q2-q1
M846T631_2	846.32674	631.2355000	diff	Maltopentaose	(M+NH4)+	0.857	HMDB0012254		Organic oxygen compounds	Organooxygen compounds	Carbohydrates and carbohydrate conjugates	1.04359e+07	1.09094e+07	9.16919e+06	7.85764e+06	8.69907e+06	6.37131e+06	2.34693e+07	2.29021e+07	2.53744e+07	2.00532e+07	2.37076e+07	2.01818e+07	1.71951e+06	1.68614e+06	1.68015e+06	1.28424e+06	1.80973e+06	2.55002e+06	8.90709e+06	2.26147e+07	1.7883e+06	1.60234928706264e-12	q1-q0;q2-q0;q2-q1
M689T594	689.22546	593.5170000	diff	Maltotetraose	[M+Na]+	0.950808108246556	HMDB0001296	C02052	Organic oxygen compounds	Organooxygen compounds	Carbohydrates and carbohydrate conjugates	1.01336e+07	8.93168e+06	9.74947e+06	1.01485e+07	9.47215e+06	1.01874e+07	6.70547e+07	7.22662e+07	7.89741e+07	7.13399e+07	6.8778e+07	6.7153e+07	2.11049e+06	1.22818e+06	6.07337e+06	6.78612e+06	7.88384e+06	7.34904e+06	9.77046e+06	7.09277e+07	5.23851e+06	3.60771653661687e-16	q1-q0;q2-q1
M423T440_2	423.10372	440.4830000	diff	Mangiferin	[M+H]+	0.97477499206239		C10077	Organoheterocyclic compounds	Benzopyrans	1-benzopyrans	8.16778e+06	7.27428e+06	9.91161e+06	4.99263e+06	5.10644e+06	4.0676e+06	1.82966e+06	1.91335e+06	1.6325e+06	1.8657e+06	2.26382e+06	1.49705e+06	215289	391009	305517	396431	96146.9	220507	6.58673e+06	1.83368e+06	270817	1.30710382202278e-06	q1-q0;q2-q0
M381T402	381.21821	401.9080000	diff	Manoalide	[M+H-2H2O]+	0.973694259325185		C17156	Lipids and lipid-like molecules	Prenol lipids	Terpene lactones	6.02965e+06	5.52597e+06	5.58793e+06	1.07248e+07	9.04349e+06	5.11227e+06	6.1746e+06	6.42355e+06	6.33169e+06	5.52027e+06	6.51674e+06	7.73422e+06	74270	408074	402771	495395	71271.9	289227	7.00402e+06	6.45018e+06	290168	6.73803607135986e-07	q2-q0;q2-q1
M250T417	250.17124	416.9570000	diff	Maprotiline	[M+H-C2H4]+	0.836050018581838	HMDB0015069	C07107				8.9575e+06	6.40901e+06	6.90889e+06	7.78381e+06	6.47246e+06	5.50277e+06	6.29675e+06	6.83911e+06	7.27977e+06	7.74249e+06	6.07236e+06	7.14308e+06	1.31484e+07	1.30269e+07	1.20701e+07	1.23204e+07	1.35017e+07	1.10645e+07	7.00574e+06	6.89559e+06	1.2522e+07	2.42121338002318e-08	q2-q0;q2-q1
M363T396_2	363.15221	395.5040000	diff	Marbofloxacin	[M+H]+	0.988373604407066			Organoheterocyclic compounds	Quinolines and derivatives	Quinoline carboxylic acids	1.2477e+08	1.11186e+08	1.07182e+08	1.02478e+08	9.99742e+07	9.64216e+07	1.0375e+08	1.04569e+08	9.75304e+07	8.07381e+07	9.09407e+07	9.90116e+07	4.19189e+07	4.30566e+07	4.71529e+07	4.26485e+07	3.61085e+07	3.42827e+07	1.07002e+08	9.60899e+07	4.08613e+07	1.12288757722603e-09	q2-q0;q2-q1
M473T51_2	473.36470	51.4254000	diff	Maslinic acid	[M+H]+	0.922238087839574	HMDB0002392	C16939	Lipids and lipid-like molecules	Prenol lipids	Triterpenoids	3.00293e+07	2.77454e+07	2.43698e+07	2.93296e+07	2.6152e+07	2.84864e+07	8.06082e+06	1.0212e+07	1.07599e+07	1.17303e+07	1.0454e+07	8.78205e+06	1.95088e+06	1.93308e+06	1.97929e+06	1.40281e+07	2.88404e+06	1.17168e+06	2.76854e+07	9.99984e+06	3.99117e+06	4.81694424744622e-09	q1-q0;q2-q0;q2-q1
M137T556	137.04987	556.3925000	diff	Matairesinol	[M+H-C12H14O4]+	0.97342624160281	HMDB0035698	C10682	Lignans, neolignans and related compounds	Furanoid lignans	Tetrahydrofuran lignans	3.25749e+06	3.4105e+06	7.42834e+06	3.27934e+06	2.96384e+06	2.93563e+06	6.44624e+06	3.18999e+06	2.94556e+06	3.02029e+06	3.06619e+06	3.11096e+06	1.3584e+07	1.39539e+07	7.03687e+06	1.92671e+07	1.15098e+07	2.94114e+06	3.87919e+06	3.62987e+06	1.13821e+07	0.00240306774964073	q2-q0;q2-q1
M249T365	249.17589	365.2040000	diff	Matrine	[M+H]+	0.911291309499511		C10774	Alkaloids and derivatives	Lupin alkaloids	Matrine alkaloids	2.19435e+07	1.9318e+07	1.98245e+07	1.71548e+07	1.57515e+07	1.7644e+07	7.7441e+06	8.4022e+06	7.96805e+06	8.58143e+06	9.28201e+06	8.80778e+06	8.12292e+06	7.75875e+06	5.48018e+06	7.76342e+06	96045.3	8.319e+06	1.86061e+07	8.46426e+06	6.25672e+06	2.0661090438163e-07	q1-q0;q2-q0
M151T51	151.11249	50.6176500	diff	Menthofuran	[M+H]+	0.835035457714447	HMDB0036089	C09868	Lipids and lipid-like molecules	Prenol lipids	Monoterpenoids	7.10122e+07	7.21918e+07	6.76232e+07	6.73073e+07	6.26102e+07	6.55959e+07	2.70566e+07	2.26733e+07	2.09852e+07	2.06542e+07	2.19452e+07	1.95388e+07	1.65632e+07	1.80826e+07	2.05779e+07	1.66671e+07	1.74047e+07	1.67233e+07	6.77234e+07	2.21422e+07	1.76698e+07	3.09019249005446e-15	q1-q0;q2-q0;q2-q1
M224T278	224.13264	278.2550000	diff	Mepanipyrim	[M+H]+	0.799208295510327		C10919	Benzenoids	Benzene and substituted derivatives	Aniline and substituted anilines	6.62792e+06	6.27343e+06	5.55638e+06	5.38192e+06	5.0562e+06	5.02482e+06	2.61466e+07	2.40799e+07	2.46077e+07	2.52822e+07	2.34999e+07	2.44731e+07	7.00558e+06	974662	6.10665e+06	6.19163e+06	5.94816e+06	6.68327e+06	5.65345e+06	2.46816e+07	5.48499e+06	2.81936822048968e-13	q1-q0;q2-q1
M284T469	284.16457	469.2365000	diff	Mesoporphyrin ix	[M+2H]2+	0.740343154354281			Organoheterocyclic compounds	Tetrapyrroles and derivatives	Porphyrins	2.93146e+07	6.01311e+07	5.73453e+07	5.07409e+07	4.41622e+07	4.01894e+07	2.19758e+07	2.39723e+07	2.21217e+07	2.04837e+07	2.02514e+07	2.166e+07	5.85242e+07	5.68958e+07	4.21561e+07	4.39974e+07	8.98483e+07	4.42478e+07	4.69806e+07	2.17441e+07	5.59449e+07	0.000681926740453354	q1-q0;q2-q1
M610T46	609.51152	46.4731500	diff	Mesterolone	[2M+H]+	0.800038331	HMDB0006036		Lipids and lipid-like molecules	Steroids and steroid derivatives	Androstane steroids	3.1053e+07	2.73261e+07	2.54341e+07	3.02416e+07	2.61259e+07	3.04994e+07	5.85817e+07	6.11952e+07	5.32623e+07	5.88476e+07	6.18894e+07	5.77642e+07	2.3654e+07	2.19131e+07	2.42118e+07	2.09121e+07	1.96301e+07	1.89759e+07	2.84467e+07	5.85901e+07	2.15495e+07	2.46614426924039e-13	q1-q0;q2-q0;q2-q1
M247T382	247.11611	381.7430000	diff	Met-Pro	[M+H]+	0.885422476			Organic acids and derivatives	Carboxylic acids and derivatives	Amino acids, peptides, and analogues	8.71735e+07	9.21659e+07	7.69849e+07	7.5411e+07	7.14161e+07	6.32186e+07	1.59977e+07	1.51961e+07	1.58026e+07	1.61532e+07	1.39261e+07	1.39257e+07	7.71652e+06	8.54394e+06	8.36129e+06	7.56106e+06	7.78e+06	8.73393e+06	7.77283e+07	1.51669e+07	8.11612e+06	4.63833582095388e-12	q1-q0;q2-q0
M365T466	365.18661	466.4890000	diff	Met-Ser-Lys	[M+H]+	0.977058499358188			Organic acids and derivatives	Carboxylic acids and derivatives	Amino acids, peptides, and analogues	9.72296e+06	9.66017e+06	7.02731e+06	6.56612e+06	6.22428e+06	4.84948e+06	3.72806e+06	3.80144e+06	4.09031e+06	3.36515e+06	6.0835e+06	4.11597e+06	1.76937e+06	2.93752e+06	3.52958e+06	1.96236e+06	1.3684e+06	2.89007e+06	7.34172e+06	4.1974e+06	2.40955e+06	5.05485356369694e-05	q1-q0;q2-q0
M249T339	249.13181	338.7300000	diff	Met-Val	[M+H]+	0.779400314040191			Organic acids and derivatives	Carboxylic acids and derivatives	Amino acids, peptides, and analogues	5.7372e+07	5.27518e+07	4.96053e+07	4.56857e+07	4.34778e+07	3.88145e+07	1.26097e+07	1.21049e+07	1.06775e+07	1.12518e+07	1.18241e+07	1.22644e+07	4.83982e+06	4.79911e+06	4.79256e+06	4.67346e+06	247588	36866.8	4.79512e+07	1.17888e+07	3.23157e+06	1.56708853453574e-11	q1-q0;q2-q0;q2-q1
M302T310	302.13484	309.9480000	diff	Metalaxyl	[M+Na]+	0.976907348445571	HMDB0031802	C10947	Organic acids and derivatives	Carboxylic acids and derivatives	Amino acids, peptides, and analogues	1.03639e+06	751568	1.78877e+07	1.72789e+07	1.53814e+07	1.35203e+07	7.27343e+06	6.71961e+06	7.13236e+06	6.94979e+06	7.74308e+06	6.7919e+06	708141	3.96473e+06	4.3277e+06	4.05891e+06	475865	3.83875e+06	1.0976e+07	7.1017e+06	2.89568e+06	0.0312103672955087	q2-q0
M382T336	382.20240	336.4000000	diff	Methanone, (1-hexyl-5-phenyl-1h-pyrrol-3-yl)-1-naphthalenyl-	[M+H]+	0.920074205835837			Benzenoids	Naphthalenes	Naphthalenecarboxylic acids and derivatives	7.49721e+06	6.10008e+06	5.87842e+06	5.4915e+06	5.78039e+06	5.56557e+06	4.2734e+06	3.82206e+06	3.38799e+06	3.07511e+06	3.39649e+06	2.98421e+06	1.28982e+06	1.56823e+06	1.53728e+06	1.49306e+06	1.33798e+06	1.43219e+06	6.05219e+06	3.48988e+06	1.44309e+06	5.69047645680603e-10	q1-q0;q2-q0;q2-q1
M340T248	340.28567	248.0220000	diff	Methanone, [1-(5-methylhexyl)-1h-indol-3-yl](2,2,3,3-tetramethylcyclopropyl)-	[M+H]+	0.923297939783972			Organoheterocyclic compounds	Indoles and derivatives	N-alkylindoles	1.40042e+07	3.3728e+07	1.73218e+07	3.15762e+07	2.56655e+07	1.37814e+07	4.6237e+07	3.31006e+07	4.75086e+07	8.28292e+07	4.76521e+07	4.35021e+07	1.00669e+07	9.86665e+06	5.96629e+06	9.18399e+06	1.42786e+07	5.91544e+06	2.26795e+07	5.01383e+07	9.21299e+06	4.59646421739665e-05	q1-q0;q2-q1
M353T264	353.27513	264.0255000	diff	Methanone, [1-[(1-methyl-2-piperidinyl)methyl]-1h-indol-3-yl](2,2,3,3-tetramethylcyclopropyl)-	[M+H]+	0.986870592500069			Organoheterocyclic compounds	Indoles and derivatives	N-alkylindoles	2.12989e+08	1.48841e+08	1.33365e+08	1.32393e+08	1.59073e+08	1.2337e+08	6.47699e+07	6.62656e+07	7.1392e+07	5.20849e+07	6.71589e+07	6.73685e+07	2.03099e+07	1.77224e+07	2.0158e+07	2.23753e+07	2.94427e+07	2.11903e+07	1.51672e+08	6.484e+07	2.18664e+07	2.49837705723236e-08	q1-q0;q2-q0;q2-q1
M251T370	251.14178	369.5450000	diff	Methaqualone	[M+H]+	0.813029810322641	HMDB0240285	C07560	Organoheterocyclic compounds	Diazanaphthalenes	Benzodiazines	407742	395359	232933	326752	334928	296469	271871	253875	357416	406222	416033	285361	2.84527e+06	3.10617e+06	2.27221e+06	1.96164e+06	2.18641e+06	1.69821e+06	332364	331797	2.34499e+06	7.98152873717395e-09	q2-q0;q2-q1
M150T427	150.06148	426.9735000	diff	Methionine	[M+H]+	0.996461833923321	HMDB0033951	C01733	Organic acids and derivatives	Carboxylic acids and derivatives	Amino acids, peptides, and analogues	1.12181e+09	1.22414e+09	1.12367e+09	1.01658e+09	1.11689e+09	8.8945e+08	4.88007e+08	6.055e+08	6.24975e+08	5.40659e+08	5.55933e+08	4.84807e+08	1.7842e+08	1.84511e+08	1.80295e+08	1.98425e+08	1.90513e+08	1.72644e+08	1.08209e+09	5.4998e+08	1.84134e+08	7.70609717918402e-12	q1-q0;q2-q0;q2-q1
M166T508	166.05681	507.7350000	diff	Methionine sulfoxide	[M+H]+	0.957006919870784		C02989	Organic acids and derivatives	Carboxylic acids and derivatives	Amino acids, peptides, and analogues	1.72523e+08	1.51298e+08	1.40448e+08	1.35448e+08	1.22778e+08	1.20249e+08	5.38557e+07	4.91185e+07	4.19663e+07	4.20012e+07	3.78643e+07	4.2495e+07	2.54812e+07	2.18475e+07	2.14194e+07	2.17981e+07	2.20533e+07	2.23969e+07	1.40457e+08	4.45502e+07	2.24994e+07	4.77936534577432e-11	q1-q0;q2-q0;q2-q1
M389T63	389.31783	63.1167500	diff	Methyl deoxycholate	[M+H-H2O]+	0.85925306691475			Lipids and lipid-like molecules	Steroids and steroid derivatives	Bile acids, alcohols and derivatives	3.00877e+07	3.00532e+07	2.3965e+07	2.45876e+07	2.46842e+07	2.56743e+07	4.08372e+06	3.0203e+06	3.41329e+06	3.93166e+06	3.21998e+06	3.3967e+06	1.70112e+07	1.72326e+07	1.48569e+07	1.92526e+07	1.98064e+07	1.7064e+07	2.65087e+07	3.51094e+06	1.75373e+07	9.12435476853988e-12	q1-q0;q2-q0;q2-q1
M225T383	225.13938	382.5710000	diff	Methyl jasmonate	[M+H]+	0.70480624384157	HMDB0036583	C11512	Lipids and lipid-like molecules	Fatty Acyls	Lineolic acids and derivatives	7.76566e+06	6.65344e+06	7.28715e+06	6.82395e+06	6.34372e+06	3.85643e+06	2.29948e+06	2.74444e+06	2.34165e+06	1.96042e+06	738329	1.13543e+06	3.34245e+06	2.39822e+06	2.5037e+06	3.18544e+06	2.28561e+06	2.52989e+06	6.45506e+06	1.86996e+06	2.70755e+06	9.34310696072234e-07	q1-q0;q2-q0
M74T204	74.06090	204.4990000	diff	Methylguanidine	[M+H]+	0.795419272	HMDB0001522	C02294	Organic nitrogen compounds	Organonitrogen compounds	Guanidines	1.80962e+09	1.69556e+09	1.80242e+09	1.5934e+09	1.56618e+09	1.58e+09	9.4084e+08	9.28136e+08	8.66664e+08	8.2275e+08	7.93803e+08	8.3512e+08	3.12621e+08	2.97096e+08	2.91255e+08	2.96206e+08	3.20341e+08	3.24272e+08	1.67453e+09	8.64552e+08	3.06965e+08	1.26950644246082e-14	q1-q0;q2-q0;q2-q1
M196T62_1	196.09778	62.4445000	diff	Methyltyrosinate	[M+H]+	0.914484548	HMDB0029217	C03404	Organic acids and derivatives	Carboxylic acids and derivatives	Amino acids, peptides, and analogues	7.56935e+06	8.9164e+06	5.99801e+06	8.39837e+06	7.00197e+06	6.44206e+06	4.61211e+06	4.40088e+06	4.56193e+06	4.74078e+06	3.38033e+06	4.22278e+06	1.46795e+07	1.45006e+07	1.77376e+07	1.31799e+07	1.44152e+07	1.75655e+07	7.38769e+06	4.3198e+06	1.53464e+07	7.13379673583935e-10	q1-q0;q2-q0;q2-q1
M284T500	284.13610	499.5570000	diff	Metolachlor	[M+H]+	0.732347538959779		C10953	Benzenoids	Benzene and substituted derivatives	Anilides	1.24776e+07	1.222e+07	1.14814e+07	1.14381e+07	8.23998e+06	9.14762e+06	5.11713e+06	4.73151e+06	4.17057e+06	4.30395e+06	3.97402e+06	478560	2.55168e+06	2.72e+06	2.42297e+06	2.83037e+06	2.5089e+06	2.22657e+06	1.08341e+07	3.79596e+06	2.54341e+06	5.95833457072626e-08	q1-q0;q2-q0
M234T499	234.12858	498.8370000	diff	Metolachlor-morpholinone	[M+H]+	0.91356351382225			Organoheterocyclic compounds	Oxazinanes	Morpholines	7.08354e+06	7.32434e+06	6.04737e+06	5.85119e+06	5.55345e+06	5.36128e+06	5.29405e+06	5.28093e+06	4.82903e+06	4.63394e+06	5.09717e+06	4.90568e+06	3.36682e+06	3.22001e+06	3.43276e+06	2.93584e+06	3.09817e+06	2.92839e+06	6.20353e+06	5.0068e+06	3.16367e+06	1.34949252368346e-07	q1-q0;q2-q0;q2-q1
M215T318	215.08584	318.0910000	diff	Metribuzin	[M+H]+	0.994667600929082		C14332	Organosulfur compounds	Thioethers	Aryl thioethers	1.0193e+07	1.03886e+07	1.48246e+07	8.75932e+06	8.65488e+06	7.60206e+06	3.70638e+06	5.03441e+06	4.71089e+06	2.23156e+06	3.00132e+06	4.54677e+06	1.50032e+06	2.61561e+06	1.54743e+06	1.86072e+06	2.01715e+06	2.52347e+06	1.00704e+07	3.87189e+06	2.01078e+06	9.09700795946959e-07	q1-q0;q2-q0
M227T51_1	227.12875	50.5029000	diff	Metyrapone	[M+H]+	0.906896095201374	HMDB0015146	C07205	Organic oxygen compounds	Organooxygen compounds	Carbonyl compounds	4.17513e+07	3.72343e+07	3.85635e+07	3.84285e+07	4.40679e+07	3.68528e+07	7.77669e+06	7.7242e+06	7.14564e+06	6.40858e+06	7.05553e+06	6.12137e+06	1.34207e+07	1.15887e+07	8.14225e+06	2.04021e+07	1.58499e+07	1.6717e+07	3.94831e+07	7.03867e+06	1.43535e+07	1.86023741840134e-11	q1-q0;q2-q0;q2-q1
M163T326	163.12636	326.1190000	diff	Mexiletine	[M+H-NH3]+	0.881455353	HMDB0014523	C07220				1.40888e+07	1.25692e+07	1.00205e+07	9.68974e+06	9.74327e+06	8.54668e+06	5.24302e+06	4.84312e+06	4.45989e+06	4.67053e+06	4.26164e+06	5.17268e+06	359338	230094	421023	1.30563e+06	863929	548094	1.07764e+07	4.77515e+06	621352	2.16881615197474e-09	q1-q0;q2-q0;q2-q1
M498T377	498.26957	377.2640000	diff	Microcystin lr	[M+2H]2+	0.752258745017809		C05371	Organic acids and derivatives	Peptidomimetics	Hybrid peptides	5.18729e+07	4.23251e+07	5.0333e+07	3.71342e+07	3.49061e+07	2.98887e+07	3.37418e+07	3.65013e+07	3.10447e+07	2.55277e+07	2.16891e+07	2.66431e+07	8.0095e+06	7.33963e+06	6.94251e+06	7.11108e+06	6.94136e+06	7.69265e+06	4.10767e+07	2.91913e+07	7.33945e+06	2.6287648267995e-07	q1-q0;q2-q0;q2-q1
M430T491	430.28525	490.7655000	diff	Mifepristone	[M+H]+	0.942409724892694	HMDB0014972	C07652	Lipids and lipid-like molecules	Steroids and steroid derivatives	Oxosteroids	8.70034e+06	7.73033e+06	7.40369e+06	6.28443e+06	6.08539e+06	6.00405e+06	324265	408141	663353	251031	269375	451033	41446.2	128303	88328.7	103086	121459	46492.6	7.0347e+06	394533	88185.8	5.67175089913859e-12	q1-q0;q2-q0
M154T469_2	154.08950	469.1430000	diff	Miglitol	[M+H-3H2O]+	0.843883527266857	HMDB0014634	C07708				1.40674e+07	1.28851e+07	1.30847e+07	1.32634e+07	1.24578e+07	1.1626e+07	1.04414e+07	9.71849e+06	9.89571e+06	1.13621e+07	1.14737e+07	9.01004e+06	8.92214e+06	6.01301e+06	6.01828e+06	6.70605e+06	5.30502e+06	5.78495e+06	1.28974e+07	1.03169e+07	6.45824e+06	8.90656751291887e-08	q1-q0;q2-q0;q2-q1
M230T493_2	230.16585	492.5340000	diff	Milnacipran	[M+H-NH3]+	0.944579063315106	HMDB0015602		Benzenoids	Benzene and substituted derivatives	Phenylacetamides	2.11075e+08	1.95002e+08	3.11896e+08	1.68683e+08	1.67367e+08	1.66121e+08	1.78825e+08	2.03573e+08	1.40202e+08	1.36933e+08	1.44108e+08	1.48184e+08	8.3086e+07	7.3688e+07	7.84583e+07	4.47396e+07	7.50942e+07	7.50496e+07	2.03357e+08	1.58637e+08	7.1686e+07	6.03371604840939e-05	q2-q0;q2-q1
M212T355	212.09603	355.4225000	diff	Milrinone	[M+H]+	0.8045482785405	HMDB0014380	C07224	Organoheterocyclic compounds	Pyridines and derivatives	Bipyridines and oligopyridines	6.70725e+06	6.84881e+06	4.56563e+06	6.76314e+06	3.79985e+06	5.65191e+06	1.42171e+07	1.66147e+07	1.49093e+07	1.40756e+07	1.39821e+07	1.657e+07	6.45789e+06	6.72217e+06	6.83971e+06	6.73455e+06	7.14291e+06	961977	5.72276e+06	1.50615e+07	5.80987e+06	8.32194526572486e-08	q1-q0;q2-q1
M339T328_4	339.29615	328.2290000	diff	Monoelaidin	[M+H-H2O]+	0.977743741058974			Lipids and lipid-like molecules	Glycerolipids	Monoradylglycerols	2.01944e+08	2.01948e+08	1.62546e+08	1.63557e+08	1.5533e+08	1.46359e+08	3.14509e+07	2.99257e+07	2.35742e+07	2.51513e+07	2.6576e+07	2.67558e+07	1.54413e+07	1.43006e+06	1.50967e+07	1.38064e+07	1.32951e+07	1.51549e+07	1.71948e+08	2.7239e+07	1.23708e+07	6.10960594491691e-12	q1-q0;q2-q0
M353T47_2	353.27010	47.2435000	diff	Monolinolenin (9c,12c,15c)	[M+H]+	0.9048987570857			Lipids and lipid-like molecules	Fatty Acyls	Lineolic acids and derivatives	4.19801e+08	3.64599e+08	4.66493e+08	3.34686e+08	3.22583e+08	4.3646e+08	2.93235e+08	2.80075e+08	2.75697e+08	3.38508e+08	2.865e+08	2.82827e+08	1.43871e+08	1.47545e+08	1.45224e+08	1.49243e+08	1.40277e+08	1.40444e+08	3.9077e+08	2.92807e+08	1.44434e+08	2.57367417226475e-08	q1-q0;q2-q0;q2-q1
M101T366	101.06220	366.4295000	diff	Monomethyl glutaric acid	[M+H-CH2O2]+	0.999419831565279	HMDB0000858		Lipids and lipid-like molecules	Fatty Acyls	Fatty acid esters	2.24379e+07	1.25901e+07	1.24358e+07	1.21177e+07	1.18279e+07	1.90211e+07	4.39804e+07	4.21624e+07	4.40237e+07	4.40484e+07	4.32714e+07	4.39431e+07	1.37854e+08	1.30818e+08	1.41098e+08	1.3815e+08	1.39632e+08	1.33206e+08	1.50718e+07	4.35716e+07	1.36793e+08	6.40614654590417e-19	q1-q0;q2-q0;q2-q1
M311T332	311.26425	332.1540000	diff	Monopalmitolein (9c)	[M+H-H2O]+	0.973458516			Lipids and lipid-like molecules	Glycerolipids	Monoradylglycerols	1.03179e+08	1.04738e+08	9.01637e+07	7.0002e+07	8.45383e+07	7.38117e+07	8.75726e+06	8.51211e+06	8.3569e+06	7.92489e+06	7.50466e+06	6.76703e+06	5.66386e+06	4.90809e+06	5.42449e+06	5.49244e+06	4.84242e+06	5.70035e+06	8.77388e+07	7.97047e+06	5.33861e+06	2.48750785237759e-11	q1-q0;q2-q0
M286T316_2	286.13942	315.6310000	diff	Morphine	[M+H]+	0.982389562594727	HMDB0014440	C01516				2.3457e+07	1.83113e+07	1.68938e+07	1.6549e+07	1.68088e+07	1.37023e+07	5.67911e+06	5.45379e+06	5.04821e+06	5.3903e+06	4.57243e+06	4.63142e+06	3.41838e+06	3.63078e+06	3.97582e+06	3.93912e+06	3.57554e+06	3.79393e+06	1.76204e+07	5.12921e+06	3.72226e+06	2.37114125111014e-09	q1-q0;q2-q0
M289T380	289.13140	380.4460000	diff	Myclobutanil	[M+H]+	0.993852325735427		C18477	Benzenoids	Benzene and substituted derivatives	Halobenzenes	4.87461e+06	5.74161e+06	4.57171e+06	4.14959e+06	4.07811e+06	3.24819e+06	3.48338e+06	3.33576e+06	3.78822e+06	3.58722e+06	3.34828e+06	3.5092e+06	3.76504e+06	3.86731e+06	4.08941e+06	3.28119e+06	3.52942e+06	3.50171e+06	4.44397e+06	3.50868e+06	3.67235e+06	0.0163731801358261	q1-q0
M321T404_1	321.15643	403.7175000	diff	Mycophenolic acid	[M+H]+	0.873449432342016	HMDB0015159	C20380	Organoheterocyclic compounds	Isocoumarans	Isobenzofuranones	7.6477e+07	6.96798e+07	6.55158e+07	6.2652e+07	6.10623e+07	5.74792e+07	5.4177e+07	5.3603e+07	4.90496e+07	4.47935e+07	4.56145e+07	4.73303e+07	3.88898e+06	5.49607e+06	4.50039e+06	5.29547e+06	3.36349e+06	4.70026e+06	6.54777e+07	4.90947e+07	4.54077e+06	1.14699340654668e-12	q1-q0;q2-q0;q2-q1
M366T317	366.24343	316.5830000	diff	Myriocin	[M+H-2H2O]+	0.930356433458257		C19914	Lipids and lipid-like molecules	Fatty Acyls	Fatty acids and conjugates	1.19132e+07	9.03275e+06	8.975e+06	9.51315e+06	8.20614e+06	7.30505e+06	9.88091e+06	9.51179e+06	9.13799e+06	8.39267e+06	9.64791e+06	9.26794e+06	683187	107196	1.44585e+06	1.78778e+06	1.33635e+06	261769	9.15755e+06	9.30653e+06	937024	3.24891470554488e-10	q2-q0;q2-q1
M371T305_2	371.33403	305.3885000	diff	Myristamidopropyl betaine	[M]+	0.98413873			Organic acids and derivatives	Carboxylic acids and derivatives	Amino acids, peptides, and analogues	2.76185e+06	2.38449e+06	3.0853e+06	1.35431e+06	1.97918e+06	2.27137e+06	1.74729e+06	1.18111e+06	1.49911e+06	1.53339e+06	1.4472e+06	1.46109e+06	3.02714e+06	2.93011e+06	3.0043e+06	2.78303e+06	2.92581e+06	2.40694e+06	2.30609e+06	1.4782e+06	2.84622e+06	8.10554656363237e-05	q1-q0;q2-q1
M258T295	258.28435	294.7680000	diff	Myristamine oxide	[M+H]+	0.995467157			Organic nitrogen compounds	Organonitrogen compounds	Aminoxides	1.54927e+08	1.31984e+08	1.25282e+08	1.1468e+08	1.11304e+08	1.07106e+08	1.01677e+08	1.0685e+08	1.00723e+08	1.05467e+08	1.05919e+08	1.00965e+08	1.15441e+08	1.11289e+08	1.14362e+08	1.08884e+08	1.0464e+08	1.04979e+08	1.24214e+08	1.036e+08	1.09933e+08	0.0128255787822634	q1-q0
M272T200	272.26084	199.8840000	diff	Myristoyl ethanolamide	[M+H]+	0.940318009			Organic nitrogen compounds	Organonitrogen compounds	Amines	4.96771e+06	4.44843e+06	4.40916e+06	4.31943e+06	3.81065e+06	4.24702e+06	5.56888e+06	4.55914e+06	4.78595e+06	5.2975e+06	4.86921e+06	4.73065e+06	1.62871e+07	1.85628e+07	1.76071e+07	2.07221e+07	1.52395e+07	2.54817e+07	4.36707e+06	4.96856e+06	1.89834e+07	5.20637682093818e-09	q2-q0;q2-q1
M110T506	110.07396	505.7730000	diff	N-.alpha.-(tert-butoxycarbonyl)-l-histidine	[M+H-C6H10O4]+	0.767051907			Organic acids and derivatives	Carboxylic acids and derivatives	Amino acids, peptides, and analogues	1.36131e+07	1.519e+07	1.39731e+07	1.34913e+07	2.16035e+07	1.18144e+07	5.37671e+06	5.09442e+06	5.63823e+06	5.50982e+06	5.12901e+06	5.60339e+06	5.06769e+06	4.93629e+06	4.55729e+06	4.55391e+06	4.0389e+06	4.63021e+06	1.49476e+07	5.39193e+06	4.63072e+06	2.43730363847497e-07	q1-q0;q2-q0
M442T377	442.28867	376.5840000	diff	N-(.alpha.-linolenoyl)tyrosine	[M+H]+	0.712587783722546			Organic acids and derivatives	Carboxylic acids and derivatives	Amino acids, peptides, and analogues	1.47989e+06	2.07315e+06	1.46475e+06	1.31915e+06	1.96767e+06	1.78275e+06	1.14673e+07	5.95754e+06	6.52403e+06	1.0093e+07	6.91042e+06	5.79055e+06	2.37724e+06	2.44229e+06	1.95122e+06	2.56002e+06	2.06776e+06	4.10807e+06	1.68123e+06	7.79047e+06	2.58443e+06	5.17319957042186e-06	q1-q0;q2-q1
M486T77	486.32912	76.9965000	diff	N-((4r)-4-((3r,5s,7s,9s,10s,13r,14s,17r)-3,7-dihydroxy-10,13-dimethylhexadecahydro-1h-cyclopenta[a]phenanthren-17-yl)pentanoyl)-n-methylglycine	[M+Na]+	0.731372839910492						6.92343e+06	7.66269e+06	4.72127e+06	6.33128e+06	6.70663e+06	6.3905e+06	3.71485e+07	3.40975e+07	4.30937e+06	3.70035e+07	3.4792e+07	3.42557e+07	9.98271e+06	1.26999e+07	1.41871e+07	1.41293e+07	1.23932e+07	3.60159e+07	6.45597e+06	3.02678e+07	1.6568e+07	0.00175328377450369	q1-q0
M255T586	255.09822	586.4580000	diff	N-(4-fluorobenzoyl)-5-amino-1h-indole	[M+H]+	0.903474648			Benzenoids	Benzene and substituted derivatives	Benzoic acids and derivatives	2.49873e+07	2.62618e+07	2.31019e+07	1.0713e+08	2.02147e+07	2.30991e+07	1.53162e+07	1.38299e+07	1.38368e+07	1.34685e+07	1.38748e+07	1.3766e+07	5.04722e+06	4.16994e+06	4.41704e+06	4.49284e+06	4.78773e+06	4.12551e+06	3.74658e+07	1.40154e+07	4.50671e+06	0.0307870977868944	q2-q0
M595T44	594.58491	44.4660000	diff	N-(eicosanoyl)sphingosine	[M+H]+	0.762163702	HMDB0004951		Lipids and lipid-like molecules	Sphingolipids	Ceramides	1.01812e+06	1.12884e+06	633100	765560	877047	814370	2.48392e+06	2.23503e+06	2.3742e+06	2.40078e+06	1.90912e+06	2.65075e+06	7.6016e+06	7.9513e+06	7.86402e+06	7.39129e+06	7.15011e+06	6.42884e+06	872839	2.3423e+06	7.39786e+06	1.4825834904259e-14	q1-q0;q2-q0;q2-q1
M238T304	238.11208	303.5920000	diff	N-(phenylacetyl)-l-phenylalanine	[M+H-CH2O2]+	0.853404443	HMDB0002372		Organic acids and derivatives	Carboxylic acids and derivatives	Amino acids, peptides, and analogues	1.27335e+07	1.07702e+07	9.67306e+06	8.80954e+06	8.86521e+06	8.06444e+06	1.33974e+07	1.2532e+07	1.11537e+07	1.1743e+07	1.12025e+07	1.13839e+07	4.27176e+06	4.84876e+06	4.45408e+06	87620.7	4.12235e+06	4.49383e+06	9.81932e+06	1.19021e+07	3.71306e+06	3.33306825250532e-07	q2-q0;q2-q1
M352T235	352.25270	235.2400000	diff	N-3-oxohexadec-11z-enoyl-l-homoserine lactone	[M+H]+	0.989882013114084			Organic acids and derivatives	Carboxylic acids and derivatives	Amino acids, peptides, and analogues	6.14105e+07	5.25439e+07	4.85929e+07	3.96988e+07	4.03314e+07	4.14941e+07	2.24641e+07	2.53038e+07	2.44633e+07	2.88399e+07	2.3948e+07	2.51075e+07	5.64758e+07	3.13265e+07	3.21202e+07	3.36997e+07	3.28807e+07	3.21219e+07	4.73453e+07	2.50211e+07	3.64375e+07	0.000570699212689659	q1-q0
M186T392	186.07996	391.7580000	diff	N-acetyl-.beta.-d-mannosamine	[M+H-2H2O]+	0.988640199605145	HMDB0001129	C00645	Organic oxygen compounds	Organooxygen compounds	Carbohydrates and carbohydrate conjugates	1.79503e+07	1.70921e+07	1.52771e+07	1.44833e+07	1.35762e+07	1.3133e+07	1.06103e+07	4.27352e+06	4.13805e+06	4.47333e+06	1.07159e+07	1.11604e+07	2.14864e+06	2.35511e+06	2.20728e+06	2.4207e+06	2.08128e+06	6.95619e+06	1.5252e+07	7.56193e+06	3.0282e+06	2.73231222396692e-06	q1-q0;q2-q0;q2-q1
M219T85	219.11379	85.3065500	diff	N-acetyl-5-hydroxytryptamine	[M+H]+	0.794644258184867	HMDB0001238	C00978	Organoheterocyclic compounds	Indoles and derivatives	Hydroxyindoles	2.19608e+07	1.33127e+07	1.7214e+07	1.37399e+07	1.44063e+07	1.12368e+07	1.49562e+07	1.39905e+07	1.39235e+07	1.43109e+07	1.33807e+07	1.46513e+07	8.94487e+06	8.73509e+06	1.09775e+07	7.26273e+06	1.03255e+07	9.30966e+06	1.53118e+07	1.42022e+07	9.25922e+06	0.000964353112171535	q2-q0;q2-q1
M224T535_2	224.11745	535.0100000	diff	N-acetyl-d-galactosaminitol	[M+H]+	0.832561907893766			Organic oxygen compounds	Organooxygen compounds	Carbohydrates and carbohydrate conjugates	2.0515e+07	1.8031e+07	1.59539e+07	3.30714e+07	3.29668e+07	1.5885e+07	5.85635e+06	5.52754e+06	1.36394e+07	8.69233e+06	6.86882e+06	1.41e+07	4.90314e+06	2.63281e+06	3.09003e+06	3.00242e+06	5.27421e+06	5.3756e+06	2.27372e+07	9.11408e+06	4.04637e+06	5.35209733807438e-05	q1-q0;q2-q0
M204T557	204.09103	557.3790000	diff	N-acetyl-d-glucosamine	[M+H-H2O]+	0.808316460853018	HMDB0000215	C00140	Organic oxygen compounds	Organooxygen compounds	Carbohydrates and carbohydrate conjugates	1.18792e+07	2.1365e+07	9.54815e+06	1.00464e+07	9.65598e+06	8.39601e+06	5.34087e+06	5.21362e+06	4.6365e+06	4.82056e+06	4.82175e+06	1.33998e+07	5.37208e+06	2.66616e+06	2.78114e+06	2.67247e+06	2.82687e+06	2.57344e+06	1.18151e+07	6.37219e+06	3.14869e+06	0.00214281727185833	q1-q0;q2-q0
M224T366_1	224.08236	366.4295000	diff	N-Acetyl-L-tyrosine	[M+H]+	0.8132384050796	HMDB0000866	C01657	Organic acids and derivatives	Carboxylic acids and derivatives	Amino acids, peptides, and analogues	1.57501e+07	1.47458e+07	1.37253e+07	1.18532e+07	1.12906e+07	1.13639e+07	2.97322e+06	2.60054e+06	2.73972e+06	2.83976e+06	2.60293e+06	2.30706e+06	903700	732280	630773	741940	1.23772e+06	1.76871e+06	1.31215e+07	2.6772e+06	1.00252e+06	1.39691292978881e-11	q1-q0;q2-q0
M184T548	184.06424	547.7075000	diff	N-acetyl-p-fluoro-dl-phenylalanine	[M+H-C2H2O]+	0.985108595173971			Organic acids and derivatives	Carboxylic acids and derivatives	Amino acids, peptides, and analogues	6.44273e+06	5.97449e+06	5.47816e+06	5.65697e+06	4.84023e+06	4.30181e+06	2.31598e+06	2.48514e+06	1.9213e+06	1.9622e+06	2.31403e+06	1.59909e+06	1.06293e+06	1.16032e+06	1.20505e+06	1.30034e+06	1.15952e+06	973142	5.44907e+06	2.09962e+06	1.14355e+06	3.79877191286703e-10	q1-q0;q2-q0;q2-q1
M145T464	145.13660	464.3205000	diff	N-acetylcadaverine	[M+H]+	0.971748434	HMDB0002284		Organic acids and derivatives	Carboxylic acids and derivatives	Carboxylic acid derivatives	2.76456e+08	2.52069e+08	2.27449e+08	2.21691e+08	2.2121e+08	2.10236e+08	4.41624e+07	4.11932e+07	4.12243e+07	4.06805e+07	4.21305e+07	3.94005e+07	3.972e+08	3.98418e+08	3.95827e+08	4.05515e+08	3.86831e+08	3.91703e+08	2.34852e+08	4.14652e+07	3.95916e+08	3.09592085054099e-16	q1-q0;q2-q0;q2-q1
M308T300	308.30082	300.0330000	diff	N-acetyldihydrosphingosine	[M+H-2H2O]+	0.987887086			Lipids and lipid-like molecules	Sphingolipids	Ceramides	7.22285e+07	6.54514e+07	6.10577e+07	5.55926e+07	5.20189e+07	5.38512e+07	3.35013e+07	3.13981e+07	3.16391e+07	3.08828e+07	3.10235e+07	2.80973e+07	1.36183e+07	1.28065e+07	1.35423e+07	1.36366e+07	1.1807e+07	1.19967e+07	6.00334e+07	3.10903e+07	1.29012e+07	8.02073673888832e-11	q1-q0;q2-q0;q2-q1
M189T528	189.09099	528.1760000	diff	N-acetylglutamine	[M+H]+	0.812040412576738	HMDB0006029		Organic acids and derivatives	Carboxylic acids and derivatives	Amino acids, peptides, and analogues	5.0824e+06	4.79184e+06	3.35367e+06	2.61727e+06	3.38925e+06	2.50817e+06	1.12165e+07	1.02127e+07	8.96623e+06	9.8212e+06	1.01693e+07	1.04684e+07	6.53923e+06	6.471e+06	7.06466e+06	6.84206e+06	7.8681e+06	7.55658e+06	3.62377e+06	1.01424e+07	7.05694e+06	3.30123075950373e-09	q1-q0;q2-q0;q2-q1
M154T299	154.10077	298.5400000	diff	N-acetylhistamine	[M+H]+	0.917220503504949	HMDB0013253	C05135	Organic acids and derivatives	Carboxylic acids and derivatives	Carboxylic acid derivatives	3.11869e+07	2.63697e+07	2.67928e+07	2.46604e+07	2.49386e+07	2.31005e+07	2.82581e+08	2.73335e+08	2.77767e+08	2.69432e+08	2.68139e+08	2.6237e+08	2.565e+08	2.53962e+08	2.57643e+08	2.53869e+08	2.44731e+08	2.51862e+08	2.61748e+07	2.72271e+08	2.53095e+08	2.56217087258077e-21	q1-q0;q2-q0;q2-q1
M131T490_2	131.12081	490.3310000	diff	N-acetylputrescine	[M+H]+	0.942616626183091	HMDB0002064	C02714	Organic acids and derivatives	Carboximidic acids and derivatives	Carboximidic acids	5.23389e+08	4.4911e+08	4.716e+08	4.39042e+08	4.24617e+08	3.93242e+08	2.15544e+08	1.95376e+08	1.93336e+08	1.82203e+08	1.73929e+08	1.67491e+08	1.03979e+08	1.10458e+08	1.17277e+08	1.11604e+08	1.12364e+08	1.20228e+08	4.50167e+08	1.8798e+08	1.12652e+08	3.43244813091195e-12	q1-q0;q2-q0;q2-q1
M219T396	219.13516	396.1400000	diff	N-Acetylserotonin	[M+H]+	0.901761530465111	HMDB0001238	C00978	Organoheterocyclic compounds	Indoles and derivatives	Hydroxyindoles	2.83859e+07	7.48209e+07	6.07218e+07	6.83662e+07	2.24185e+07	5.52069e+07	4.43464e+07	1.52447e+07	5.04659e+07	4.55793e+07	4.7373e+07	5.2518e+07	4.39758e+07	1.03314e+07	2.79617e+06	2.92035e+06	3.45811e+06	3.21405e+06	5.16534e+07	4.25879e+07	1.1116e+07	0.00285583760697838	q2-q0;q2-q1
M306T235	306.28028	234.8210000	diff	N-acetylsphingosine	[M+H-2H2O]+	0.977077999			Lipids and lipid-like molecules	Sphingolipids	Ceramides	1.02542e+09	9.58644e+08	1.82588e+09	1.17197e+09	1.54815e+09	7.43658e+08	2.51587e+09	1.93582e+09	1.82459e+09	1.8574e+09	3.43441e+08	1.70113e+09	9.03277e+07	1.94107e+07	2.60159e+07	9.42996e+07	8.80349e+07	1.16003e+08	1.21229e+09	1.69638e+09	7.23487e+07	9.46342162657657e-05	q2-q0;q2-q1
M241T417	241.10383	417.4870000	diff	N-acetylsulfamerazine	[M+H-H2O2S]+	0.738022625			Benzenoids	Benzene and substituted derivatives	Benzenesulfonamides	1.24892e+08	1.16304e+08	1.01906e+08	1.00856e+08	9.17197e+07	9.35619e+07	1.18648e+08	1.10828e+08	1.18056e+08	1.15743e+08	1.0609e+08	9.88646e+07	1.85193e+07	2.31711e+07	2.02397e+07	2.60215e+07	1.70357e+07	3.74928e+07	1.04873e+08	1.11372e+08	2.37467e+07	1.25827170249505e-10	q2-q0;q2-q1
M189T526	189.12737	526.0785000	diff	N-alpha-acetyl-l-lysine	[M+H]+	0.953044705718871		C12989	Organic acids and derivatives	Carboxylic acids and derivatives	Amino acids, peptides, and analogues	2.13081e+08	2.02533e+08	1.69219e+08	1.71369e+08	1.55166e+08	2.07167e+08	5.83289e+07	6.01514e+07	5.93805e+07	5.56484e+07	6.08325e+07	5.63715e+07	4.39992e+07	4.65654e+07	4.19676e+07	4.63822e+07	4.66552e+07	4.47441e+07	1.86423e+08	5.84522e+07	4.50523e+07	2.53813981223696e-11	q1-q0;q2-q0
M176T522	176.09542	521.9240000	diff	N-carboxyethyl-.gamma.-aminobutyric acid	[M+H]+	0.969014462	HMDB0002201		Organic acids and derivatives	Carboxylic acids and derivatives	Amino acids, peptides, and analogues	6.48872e+07	5.63776e+07	5.0012e+07	4.99576e+07	5.08043e+07	4.47507e+07	2.06411e+07	2.27462e+07	2.0215e+07	1.84015e+07	1.926e+07	2.05973e+07	1.3175e+07	1.33389e+07	1.30021e+07	1.32757e+07	1.36233e+07	1.30494e+07	5.27982e+07	2.03102e+07	1.32441e+07	8.63974113556667e-11	q1-q0;q2-q0;q2-q1
M176T456	176.13171	455.6285000	diff	N-cyclohexylaniline	[M+H]+	0.869041857107091			Organic nitrogen compounds	Organonitrogen compounds	Amines	1.04202e+07	8.77933e+06	8.45517e+06	7.6272e+06	7.32592e+06	7.3389e+06	5.48923e+06	6.76664e+06	5.64478e+06	4.64244e+06	5.84889e+06	5.33686e+06	5.37248e+06	6.07358e+06	5.78992e+06	5.8124e+06	5.74122e+06	5.85374e+06	8.32445e+06	5.62147e+06	5.77389e+06	4.16549730399307e-05	q1-q0;q2-q0
M128T496_2	128.08471	496.4675000	diff	N-cyclohexylformamide	[M+H]+	0.811852461		C10834	Organic acids and derivatives	Carboxylic acids and derivatives	Carboxylic acid derivatives	1.09031e+08	1.12177e+08	1.03484e+08	1.02921e+08	1.08411e+08	9.47362e+07	1.0415e+08	1.08232e+08	1.05143e+08	9.94557e+07	1.0825e+08	1.04035e+08	6.75479e+07	6.98809e+07	7.20352e+07	6.94091e+07	7.42477e+07	6.79673e+07	1.05127e+08	1.04878e+08	7.01813e+07	3.12991557743252e-10	q2-q0;q2-q1
M238T275	238.18500	275.3155000	diff	N-decanoyl-l-homoserine lactone	[M+H-H2O]+	0.96771388			Organic acids and derivatives	Carboxylic acids and derivatives	Amino acids, peptides, and analogues	6.44651e+07	3.86924e+07	3.59989e+07	4.44274e+07	3.21604e+07	3.12954e+07	7.20441e+07	7.2156e+07	6.4754e+07	6.44901e+07	6.63991e+07	6.89813e+07	2.01986e+07	2.57819e+07	1.97215e+07	1.74169e+07	2.02208e+07	2.47897e+07	4.11733e+07	6.81374e+07	2.13549e+07	1.02788731934907e-07	q1-q0;q2-q0;q2-q1
M174T39	174.14940	38.5398000	diff	N-desmethylselegiline	[M+H]+	0.909804309136313			Benzenoids	Benzene and substituted derivatives	Phenethylamines	4.29259e+06	3.88115e+06	3.84865e+06	3.36458e+06	3.65393e+06	3.43697e+06	2.15345e+06	2.27279e+06	1.95646e+06	997310	2.10766e+06	2.07164e+06	2.27519e+06	2.33283e+06	2.40335e+06	2.16004e+06	2.01014e+06	2.01452e+06	3.74631e+06	1.92655e+06	2.19934e+06	2.99653180738543e-07	q1-q0;q2-q0
M186T302	186.22548	301.9745000	diff	N-dodecylamine	[M+H]+	0.980704645550295			Organic nitrogen compounds	Organonitrogen compounds	Amines	1.07159e+07	8.08675e+06	7.92658e+06	7.93398e+06	7.1896e+06	6.71723e+06	3.27593e+06	3.12632e+06	2.99885e+06	3.06646e+06	659188	3.21415e+06	1.21096e+07	1.22687e+07	1.14956e+07	1.17819e+07	1.13068e+07	1.14511e+07	8.09501e+06	2.72348e+06	1.17356e+07	6.29280130747418e-10	q1-q0;q2-q0;q2-q1
M340T371	340.30009	370.7900000	diff	N-hexadecanoyl-l-homoserine lactone	[M+H]+	0.906511874253407			Organic acids and derivatives	Carboxylic acids and derivatives	Amino acids, peptides, and analogues	2.53352e+07	1.97799e+07	2.01003e+07	1.78971e+07	1.74283e+07	1.68389e+07	4.03584e+06	3.94115e+06	4.95908e+06	2.04809e+06	4.75928e+06	4.6424e+06	1.21144e+06	1.46326e+06	1.37788e+06	2.38357e+06	1.67408e+06	1.50731e+06	1.95633e+07	4.06431e+06	1.60292e+06	9.46424951147788e-11	q1-q0;q2-q0
M484T45_2	484.47465	45.2494500	diff	N-lauroyl-d-erythro-sphinganine	[M+H]+	0.895707085	HMDB0011758		Lipids and lipid-like molecules	Sphingolipids	Ceramides	6.67759e+07	5.67392e+07	5.25759e+07	4.95705e+07	5.78291e+07	5.40525e+07	5.95984e+07	5.64704e+07	5.6581e+07	6.55864e+07	6.02961e+07	5.8217e+07	2.12786e+08	1.98558e+08	2.14329e+08	2.02067e+08	2.05517e+08	1.93174e+08	5.62572e+07	5.94582e+07	2.04405e+08	4.33509348984048e-17	q2-q0;q2-q1
M240T51_2	240.19685	50.5275000	diff	N-mesitylbicyclo[2.2.1]heptane-2-carboxamide	[M+H-H2O]+	0.817174963			Lipids and lipid-like molecules	Prenol lipids	Monoterpenoids	1.25772e+07	8.27858e+06	7.45949e+06	1.00852e+07	9.15139e+06	1.13571e+07	5.90616e+06	5.20922e+06	5.09194e+06	4.56238e+06	4.54063e+06	5.73887e+06	3.08823e+06	4.73922e+06	2.07647e+06	1.77369e+06	3.12004e+06	2.9761e+06	9.81816e+06	5.17487e+06	2.96229e+06	5.89971628794223e-07	q1-q0;q2-q0;q2-q1
M159T370	159.11670	369.7515000	diff	N-Methyl-.alpha.-aminoisobutyric acid	(M+CH3CN+H)+	0.6636						8.03605e+06	1.02828e+07	7.58536e+06	7.18079e+06	5.66546e+06	8.18422e+06	8.26056e+06	7.32782e+06	8.07536e+06	7.57946e+06	7.92653e+06	7.83171e+06	4.00439e+06	2.8928e+06	2.97492e+06	3.28469e+06	3.7574e+06	3.60192e+06	7.82245e+06	7.83357e+06	3.41935e+06	4.46673309949529e-07	q2-q0;q2-q1
M134T472_2	134.08407	472.0850000	diff	N-methyl-l-threonine	[M+H]+	0.829524114			Organic acids and derivatives	Carboxylic acids and derivatives	Amino acids, peptides, and analogues	1.99583e+08	2.25655e+08	2.04786e+08	1.88066e+08	1.75582e+08	1.87813e+08	1.41625e+08	1.39924e+08	1.34901e+08	1.27254e+08	1.2266e+08	1.28266e+08	6.88866e+07	7.23295e+07	7.4098e+07	7.12901e+07	7.25275e+07	7.37496e+07	1.96914e+08	1.32438e+08	7.21469e+07	1.98326636159166e-11	q1-q0;q2-q0;q2-q1
M162T429	162.15201	428.6375000	diff	N-methylephedrine	[M+H-H2O]+	0.956634062245054			Benzenoids	Benzene and substituted derivatives	Phenylpropanes	3.59713e+06	2.04308e+06	2.08304e+06	2.14885e+06	2.74705e+06	2.71699e+06	2.13813e+06	1.77256e+06	1.09406e+06	1.16379e+06	823454	1.56287e+06	673931	601503	1.04643e+06	501012	828041	657721	2.55602e+06	1.42581e+06	718106	1.9369987295377e-05	q1-q0;q2-q0;q2-q1
M144T325	144.08376	324.9935000	diff	N-methyltryptamine	[M+H-CH5N]+	0.998255176385722	HMDB0004370	C06213	Organoheterocyclic compounds	Indoles and derivatives	Tryptamines and derivatives	5.15018e+07	4.19726e+07	4.11175e+07	4.42594e+07	4.95964e+07	4.52118e+07	2.18356e+07	1.92579e+07	1.92703e+07	2.84671e+07	2.16021e+07	2.01648e+07	4.84335e+06	703047	7.08965e+07	4.71488e+06	2.64085e+07	2.91873e+07	4.56099e+07	2.17663e+07	2.27923e+07	0.0298360355062555	q1-q0
M121T374_2	121.06738	373.5120000	diff	N-methyltyramine	[M+H-CH5N]+	0.986971514531562	HMDB0003633	C02442	Benzenoids	Benzene and substituted derivatives	Phenethylamines	1.38916e+10	1.48743e+10	1.45479e+10	1.38614e+10	1.53293e+10	1.36124e+10	1.14716e+10	1.1555e+10	1.14685e+10	1.16474e+10	1.154e+10	1.12172e+10	1.59237e+09	1.53007e+09	1.55799e+09	1.48129e+09	1.48699e+09	1.45159e+09	1.43528e+10	1.14833e+10	1.51672e+09	1.98445688703105e-18	q1-q0;q2-q0;q2-q1
M513T45_1	512.50594	44.6572000	diff	N-myristoylsphinganine	[M+H]+	0.859609246	HMDB0011759		Lipids and lipid-like molecules	Sphingolipids	Ceramides	2.40993e+08	2.11027e+08	1.91276e+08	1.74597e+08	1.90283e+08	1.85206e+08	2.31395e+08	2.19785e+08	2.27845e+08	2.49149e+08	2.20538e+08	2.19202e+08	7.86945e+08	7.78038e+08	8.4489e+08	7.93318e+08	7.60737e+08	7.31451e+08	1.98897e+08	2.27985e+08	7.82563e+08	2.08351281687299e-16	q2-q0;q2-q1
M101T523	101.06230	523.3140000	diff	N-nitrosopyrrolidine	[M+H]+	0.946219377528209	HMDB0031642	C19285				2.67641e+07	2.45466e+07	2.47236e+07	2.33332e+07	2.32515e+07	2.11413e+07	5.76577e+07	6.34713e+07	5.64077e+07	5.81533e+07	5.55106e+07	5.61044e+07	1.62902e+07	1.69241e+07	1.66801e+07	1.74973e+07	1.60711e+07	1.46001e+07	2.396e+07	5.78842e+07	1.63438e+07	1.9467168049462e-15	q1-q0;q2-q0;q2-q1
M390T186_2	390.35929	186.1365000	diff	N-octanoylsphingosine	[M+H-2H2O]+	0.954908142			Lipids and lipid-like molecules	Sphingolipids	Ceramides	1.35007e+07	2.47928e+07	1.19197e+07	1.4619e+07	1.57577e+07	8.52748e+06	1.1908e+07	1.15027e+07	1.77443e+07	1.31851e+07	1.97183e+07	1.90708e+07	3.34411e+07	3.52027e+07	3.27784e+07	3.2261e+07	3.4954e+07	3.36238e+07	1.48529e+07	1.55215e+07	3.37102e+07	4.31347119312677e-07	q2-q0;q2-q1
M488T71	488.34495	70.8392500	diff	N-octanoylsphingosine-1-phosphate	[M+H-H2O]+	0.701610517			Lipids and lipid-like molecules	Sphingolipids	Phosphosphingolipids	3.5849e+08	3.09374e+08	2.83745e+08	3.15828e+08	2.90703e+08	2.82526e+08	2.48421e+08	2.3906e+08	2.31075e+08	2.36852e+08	2.30176e+08	2.39967e+08	5.20058e+08	4.36174e+08	4.83376e+08	4.4935e+08	4.33164e+08	4.53604e+08	3.06778e+08	2.37592e+08	4.62621e+08	5.71776787102697e-10	q1-q0;q2-q0;q2-q1
M352T360	352.27784	359.6300000	diff	N-oleoyl-l-serine	[M+H-H2O]+	0.963763198142797			Organic acids and derivatives	Carboxylic acids and derivatives	Amino acids, peptides, and analogues	1.07332e+07	8.57808e+06	7.39378e+06	8.56208e+06	8.75442e+06	8.40463e+06	2.33768e+06	7.41828e+06	186362	278705	7.75532e+06	257903	2.59431e+06	2.784e+06	2.8261e+06	2.23456e+06	2.56955e+06	2.12158e+06	8.7377e+06	3.03904e+06	2.52168e+06	0.000271294798594624	q1-q0;q2-q0
M326T79	326.30647	78.5833500	diff	N-oleoylethanolamine	[M+H]+	0.909238624	HMDB0002088	C20792	Organic nitrogen compounds	Organonitrogen compounds	Amines	1.00373e+07	9.27782e+06	8.89565e+06	1.03921e+07	7.68049e+06	1.25737e+07	1.37366e+07	1.31776e+07	1.1833e+07	1.58633e+07	1.34835e+07	1.20156e+07	2.13897e+06	2.19295e+06	1.946e+06	1.99175e+06	1.9506e+06	2.21371e+06	9.80952e+06	1.33516e+07	2.07233e+06	4.97698066195386e-10	q1-q0;q2-q0;q2-q1
M188T440	188.09540	440.0480000	diff	N-phenylacetyl-l-prolylglycine ethyl ester	[M+H-C5H9NO3]+	0.878168562669039			Organic acids and derivatives	Carboxylic acids and derivatives	Amino acids, peptides, and analogues	6.12097e+06	5.06008e+06	5.02057e+06	4.59848e+06	4.54175e+06	4.35026e+06	5.77307e+06	4.63576e+06	4.62213e+06	3.9286e+06	5.19038e+06	4.53935e+06	2.15866e+06	2.10877e+06	1.86835e+06	2.2351e+06	2.32604e+06	1.99017e+06	4.94869e+06	4.78155e+06	2.11451e+06	1.28213846653453e-07	q2-q0;q2-q1
M569T44_1	568.56893	44.4757000	diff	N-stearoylsphinganine	[M+H]+	0.912970881	HMDB0011761		Lipids and lipid-like molecules	Sphingolipids	Ceramides	7.92665e+06	5.88675e+06	5.17465e+06	4.9544e+06	5.29821e+06	4.45999e+06	3.67886e+07	3.52446e+07	3.40335e+07	3.47137e+07	3.01606e+07	3.00134e+07	8.07055e+07	8.49188e+07	8.70026e+07	7.94885e+07	7.88337e+07	7.58478e+07	5.61677e+06	3.34924e+07	8.11328e+07	1.09662242842651e-16	q1-q0;q2-q0;q2-q1
M294T134	294.24379	133.5020000	diff	N-tetradecanoyl-dl-homoserine lactone	[M+H-H2O]+	0.849915359139557			Organic acids and derivatives	Carboxylic acids and derivatives	Amino acids, peptides, and analogues	4.05603e+07	8.35482e+07	4.40988e+07	2.87829e+07	4.42595e+07	4.46272e+07	8.75497e+06	1.28669e+07	1.30951e+07	1.22523e+07	1.85569e+07	9.99382e+06	2.12538e+07	2.1491e+07	2.26523e+07	2.25381e+07	2.29089e+07	4.03287e+06	4.76461e+07	1.25867e+07	1.91462e+07	0.000250032418488865	q1-q0;q2-q0
M312T98	312.25457	97.5586500	diff	N-tetradecanoyl-l-homoserine lactone	[M+H]+	0.963388781057524			Organic acids and derivatives	Carboxylic acids and derivatives	Amino acids, peptides, and analogues	1.1883e+08	1.07847e+08	6.40041e+07	9.58519e+07	8.4417e+07	8.99011e+07	2.98956e+07	3.02794e+07	2.82067e+07	2.27655e+07	3.01768e+07	2.75323e+07	1.05857e+07	1.05242e+07	1.34461e+07	7.56207e+06	1.44342e+07	1.01114e+07	9.34752e+07	2.81427e+07	1.11106e+07	4.41726714386244e-09	q1-q0;q2-q0;q2-q1
M298T394	298.22969	393.7720000	diff	N-tridecanoyl-l-homserine lactone	[M+H]+	0.95376561441386			Organic acids and derivatives	Carboxylic acids and derivatives	Amino acids, peptides, and analogues	1.28968e+07	743458	647086	9.42123e+06	9.12391e+06	1.0648e+07	7.21801e+06	7.23351e+06	6.73161e+06	6.40522e+06	5.10932e+06	4.94885e+06	2.69993e+06	1.19921e+06	1.19074e+06	1.71274e+06	2.84453e+06	1.24524e+06	7.24674e+06	6.27442e+06	1.8154e+06	0.0194596910447317	q2-q0
M217T60	217.15566	59.8068500	diff	N,n-diethyltryptamine	[M+H]+	0.988863484			Organoheterocyclic compounds	Indoles and derivatives	Tryptamines and derivatives	4.45983e+08	3.90395e+08	3.57496e+08	2.83567e+08	4.46986e+08	3.44149e+08	6.96093e+07	6.53744e+07	6.68474e+07	5.24823e+07	6.60818e+07	6.53429e+07	2.25329e+07	2.22918e+07	2.05587e+07	2.46488e+07	2.15974e+07	2.16044e+07	3.78096e+08	6.42897e+07	2.22057e+07	5.28322734414025e-11	q1-q0;q2-q0
M312T342	312.13637	342.3390000	diff	N,n-dimethylguanosine	[M+H]+	0.998728993	HMDB0004824					1.08822e+07	1.0587e+07	1.04838e+07	1.04856e+07	7.16777e+06	9.56012e+06	1.75899e+07	1.6377e+07	1.63118e+07	1.94982e+07	4.03453e+07	3.76029e+07	6.35183e+06	8.69932e+06	8.30682e+06	8.50707e+06	7.6333e+06	6.55404e+06	9.8611e+06	2.46209e+07	7.6754e+06	0.000806744903100017	q1-q0;q2-q1
M310T323	310.31627	322.6760000	diff	N,n-dimethylsphingosine	[M+H-H2O]+	0.989090599757809	HMDB0013645		Organic nitrogen compounds	Organonitrogen compounds	Amines	2.05313e+07	1.47884e+07	1.56325e+07	1.62958e+07	1.42216e+07	1.38831e+07	2.3935e+06	2.7531e+06	2.19793e+06	2.83327e+06	2.57105e+06	2.42653e+06	653855	798667	1.09221e+06	945702	502514	442537	1.58921e+07	2.52923e+06	739247	1.37755053033382e-11	q1-q0;q2-q0
M189T723	189.16379	722.9140000	diff	N,n,n-trimethyllysine	[M+H]+	0.985305199658653	HMDB0001325	C03793	Organic acids and derivatives	Carboxylic acids and derivatives	Amino acids, peptides, and analogues	9.09354e+08	9.62702e+08	8.62922e+08	7.39709e+08	7.65658e+08	6.90141e+08	2.75205e+08	2.89357e+08	3.07422e+08	3.07427e+08	3.2551e+08	3.21364e+08	2.6186e+08	2.5306e+08	1.67861e+08	2.12999e+08	2.27067e+08	2.00526e+08	8.21748e+08	3.04381e+08	2.20562e+08	1.30914912129813e-10	q1-q0;q2-q0
M377T462_2	377.24706	462.0770000	diff	N.epsilon.-acetyl-l-lysine	[2M+H]+	0.884126228568585	HMDB0000206	C02727	Organic acids and derivatives	Carboxylic acids and derivatives	Amino acids, peptides, and analogues	3.08687e+07	2.71914e+07	2.30421e+07	1.83458e+07	1.92997e+07	2.03093e+07	1.40589e+07	1.17988e+07	1.29971e+07	1.29367e+07	1.58311e+07	1.43446e+07	9.29793e+06	7.53242e+06	9.21196e+06	8.06213e+06	5.79832e+06	5.15118e+06	2.31762e+07	1.36612e+07	7.50899e+06	1.28547713942234e-06	q1-q0;q2-q0;q2-q1
M144T408	144.11612	407.9095000	diff	N.epsilon.-methyl-l-lysine	[M+H-NH3]+	0.801916794227454	HMDB0002038	C02728	Organic acids and derivatives	Carboxylic acids and derivatives	Amino acids, peptides, and analogues	1.24602e+08	1.2583e+08	1.26043e+08	1.22611e+08	1.18403e+08	1.0703e+08	7.96457e+07	8.0136e+07	8.15389e+07	8.02836e+07	8.49245e+07	8.54997e+07	2.60779e+07	4.67947e+07	2.89665e+07	2.71528e+07	2.67983e+07	2.44033e+07	1.20753e+08	8.20047e+07	3.00323e+07	1.07472424251733e-12	q1-q0;q2-q0;q2-q1
M174T405_1	174.11604	405.0860000	diff	N.omega.-nitro-l-arginine	[M+H-O2N]+	0.733972651			Organic acids and derivatives	Carboxylic acids and derivatives	Amino acids, peptides, and analogues	2.32482e+07	1.21848e+07	1.29373e+07	1.29791e+07	1.10413e+07	1.10467e+07	2.22637e+07	8.50207e+06	1.37726e+07	1.24336e+07	1.59953e+07	8.45642e+06	7.81984e+06	5.13169e+06	5.11016e+06	4.78744e+06	5.22382e+06	5.78092e+06	1.39062e+07	1.35706e+07	5.64231e+06	0.00453633881312057	q2-q0;q2-q1
M188T895	188.17976	895.0200000	diff	N1-Acetylspermidine	(M+H)+	0.9295						2.86467e+07	2.68953e+07	1.14926e+08	1.21042e+08	1.16448e+08	8.89412e+07	3.11832e+06	2.15328e+07	6.86039e+06	2.9e+07	3.09156e+07	8.70393e+06	8.50753e+07	3.46977e+08	7.21467e+07	2.28754e+08	2.13656e+08	1.83439e+08	8.28165e+07	1.66885e+07	1.88341e+08	0.00120927602626692	q2-q0;q2-q1
M213T502_1	213.06808	501.7580000	diff	N2-Acetyl-L-ornithine	(M+K)+	0.928	HMDB0003357	C00437	Organic acids and derivatives	Carboxylic acids and derivatives	Amino acids, peptides, and analogues	5.52991e+07	4.82296e+07	4.63495e+07	4.16433e+07	3.71335e+07	3.99886e+07	6.12555e+07	7.58162e+07	6.56964e+07	6.24156e+07	6.19602e+07	5.9661e+07	1.79612e+07	1.65837e+07	1.65905e+07	1.74362e+07	1.7347e+07	1.65124e+07	4.47739e+07	6.44675e+07	1.70718e+07	3.3422258345811e-10	q1-q0;q2-q0;q2-q1
M312T374	312.13637	374.1860000	diff	N2,N2-Dimethylguanosine	(M+H)+	0.999	HMDB0004824		Nucleosides, nucleotides, and analogues	Purine nucleosides		667352	243974	994354	357555	571802	584714	5.12763e+06	2.8808e+06	2.18355e+06	2.1871e+06	1.94152e+06	2.95528e+06	450124	395395	460048	333373	416268	447461	569959	2.87931e+06	417111	2.32612179084612e-05	q1-q0;q2-q1
M210T320	210.11685	319.5100000	diff	N6-(1-iminoethyl)-l-lysine	[M+Na]+	0.807493609173679			Organic acids and derivatives	Carboxylic acids and derivatives	Amino acids, peptides, and analogues	172341	276325	246504	1.40073e+06	1.3115e+06	254416	1.76161e+06	1.75762e+06	1.88724e+06	1.61873e+06	1.82069e+06	1.53175e+06	4.24278e+06	3.90437e+06	4.46072e+06	3.98429e+06	3.87747e+06	3.74126e+06	610303	1.72961e+06	4.03515e+06	3.45822684611568e-10	q1-q0;q2-q0;q2-q1
M189T490	189.12406	489.6340000	diff	N6-Acetyl-L-lysine	(M+H)+	0.7143	HMDB0000206	C02727				5.38786e+07	5.07998e+07	4.84095e+07	4.62476e+07	4.47094e+07	4.53297e+07	4.46447e+07	4.17142e+07	4.05286e+07	3.98698e+07	4.04046e+07	4.18508e+07	1.5759e+07	1.48754e+07	1.61093e+07	1.42998e+07	1.59403e+07	1.51753e+07	4.82291e+07	4.15021e+07	1.53599e+07	3.44087193928195e-13	q1-q0;q2-q0;q2-q1
M175T771	175.14787	770.6965000	diff	N6,n6-dimethyllysine	[M+H]+	0.842895658			Organic acids and derivatives	Carboxylic acids and derivatives	Amino acids, peptides, and analogues	4.07936e+07	1.03522e+08	9.45635e+07	9.28126e+07	7.92146e+07	7.39543e+07	3.42963e+07	2.53413e+07	2.72428e+07	2.73256e+07	7.054e+06	3.0871e+07	3.49495e+07	4.93893e+07	5.22428e+07	3.92125e+07	3.35835e+07	1.47789e+07	8.08101e+07	2.53552e+07	3.73594e+07	6.04498044680683e-05	q1-q0;q2-q0
M171T59	171.14974	59.2630000	diff	N8-acetylspermidine	[M+H-NH3]+	0.738013644071247	HMDB0002189	C01029	Organic acids and derivatives	Carboximidic acids and derivatives	Carboximidic acids	2.5883e+07	1.62019e+07	1.71289e+07	1.79128e+07	1.46748e+07	2.47195e+07	1.7364e+07	6.68168e+06	1.77921e+07	1.36074e+07	2.71809e+06	1.80925e+07	1.31049e+07	1.26638e+07	1.08656e+07	1.28123e+07	1.142e+06	1.11704e+07	1.94201e+07	1.27093e+07	1.02932e+07	0.0260501842717139	q2-q0
M275T47_1	275.20179	47.4443500	diff	Nandrolone	[M+H]+	0.961644152457506	HMDB0002725	C07254	Lipids and lipid-like molecules	Steroids and steroid derivatives	Estrane steroids	1.43777e+08	1.38705e+08	1.27387e+08	1.39608e+08	6.3756e+07	1.28688e+08	4.01953e+07	4.23174e+07	4.07961e+07	3.94701e+07	1.83858e+07	3.85735e+07	2.11657e+07	2.25956e+07	2.11275e+07	1.21463e+07	2.87458e+07	9.75989e+06	1.23653e+08	3.6623e+07	1.92568e+07	1.32156585011675e-07	q1-q0;q2-q0
M185T147	185.07182	147.2670000	diff	Naproxen	[M+H-CH2O2]+	0.981508652730994	HMDB0001923	C01517	Benzenoids	Naphthalenes		5.3371e+07	4.8785e+07	4.49098e+07	5.26978e+07	4.46432e+07	4.30288e+07	4.15444e+07	4.19682e+07	4.06586e+07	4.32986e+07	4.24597e+07	3.89813e+07	3.61871e+07	1.94911e+07	1.85082e+07	1.74331e+07	3.76333e+07	2.57772e+07	4.79059e+07	4.14851e+07	2.58383e+07	3.18637935133669e-05	q2-q0;q2-q1
M470T636_2	470.21470	636.3220000	diff	Nefazodone	[M+H]+	0.944069207503173	HMDB0015280	C07256	Organoheterocyclic compounds	Diazinanes	Piperazines	1.79598e+07	1.50059e+07	1.31146e+07	1.3781e+07	1.34423e+07	1.38678e+07	7.6188e+06	8.85629e+06	8.01894e+06	7.17377e+06	7.56862e+06	8.16837e+06	5.57396e+06	4.05886e+06	8.21425e+06	9.29031e+06	8.26416e+06	6.08808e+06	1.45286e+07	7.9008e+06	6.91494e+06	8.38448918284093e-07	q1-q0;q2-q0
M262T558_2	262.13358	558.4540000	diff	Neolinustatin	[M+H-C6H10O5]+	0.736594232800061		C08336	Organic oxygen compounds	Organooxygen compounds	Carbohydrates and carbohydrate conjugates	1.83713e+07	1.83861e+07	8.63291e+06	7.91522e+06	7.39645e+06	6.76479e+06	5.07809e+06	3.54185e+06	3.26261e+06	3.36116e+06	5.10265e+06	3.87198e+06	947684	901106	319197	986505	903968	877531	1.12445e+07	4.03639e+06	822665	0.000179920833548067	q1-q0;q2-q0
M455T639	455.23762	638.5880000	diff	Neomycin	[M+H-C6H12N2O3]+	0.933354351023133	HMDB0015129	C01737	Organic oxygen compounds	Organooxygen compounds	Carbohydrates and carbohydrate conjugates	1.15885e+07	1.08856e+07	1.03948e+07	1.35092e+07	9.80638e+06	2.08002e+07	1.57046e+06	1.40654e+06	1.91112e+06	1.21193e+06	1.3284e+06	1.45003e+06	282576	516086	300807	181745	279644	170741	1.28308e+07	1.47975e+06	288600	2.06576478686602e-07	q1-q0;q2-q0
M105T555	105.07652	555.0205000	diff	Neopentyl glycol	[M+H]+	0.854467399			Organic oxygen compounds	Organooxygen compounds	Alcohols and polyols	8.06139e+07	7.55882e+07	2.39513e+07	7.74896e+07	6.53931e+07	6.99173e+07	1.1436e+08	1.11546e+08	1.10039e+08	1.18104e+08	9.83447e+07	1.0967e+08	3.07907e+07	2.93148e+07	3.16927e+07	2.94161e+07	2.95376e+07	4.09109e+07	6.54922e+07	1.10344e+08	3.19438e+07	1.27743377092483e-07	q1-q0;q2-q0;q2-q1
M190T539	190.14759	538.8205000	diff	Ng-amino-l-arginine	[M+H]+	0.910814103935361			Organic acids and derivatives	Carboxylic acids and derivatives	Amino acids, peptides, and analogues	6.79033e+07	3.0633e+07	3.20514e+07	1.77796e+07	1.92418e+07	1.13448e+07	1.26418e+07	3.02745e+07	3.39906e+07	4.85354e+07	8.50495e+06	5.11362e+07	6.1445e+06	5.99546e+06	6.21504e+06	6.39384e+06	3.34257e+06	6.07397e+06	2.98256e+07	3.08472e+07	5.69423e+06	0.0212952450082113	q2-q0;q2-q1
M203T655	203.15468	654.8970000	diff	Ng,ng-dimethyl-l-arginine	[M+H]+	0.981007734324049	HMDB0001539	C03626	Organic acids and derivatives	Carboxylic acids and derivatives	Amino acids, peptides, and analogues	5.50733e+08	4.92197e+08	5.29117e+08	5.5057e+08	5.04033e+08	4.675e+08	8.05192e+07	2.59731e+08	2.31411e+08	2.5448e+08	2.6404e+08	2.54523e+08	9.5096e+07	7.61239e+07	5.28209e+07	8.68283e+07	8.3586e+07	8.14427e+07	5.15692e+08	2.24117e+08	7.93163e+07	2.11863301419942e-10	q1-q0;q2-q0;q2-q1
M123T490	123.05695	489.5065000	diff	Nicotinamide	(M+H)+	0.8666	HMDB0001406	C00153	Organoheterocyclic compounds	Pyridines and derivatives	Pyridinecarboxylic acids and derivatives	5.93053e+06	6.63095e+06	8.45218e+06	6.0402e+06	7.2674e+06	7.10338e+06	6.6119e+06	7.37708e+06	6.77691e+06	6.44126e+06	6.25673e+06	6.87671e+06	5.82561e+06	5.44466e+06	908023	5.17363e+06	5.03899e+06	443029	6.90411e+06	6.72343e+06	3.80566e+06	0.0047963544768152	q2-q0;q2-q1
M209T388	209.13277	387.9605000	diff	Nicotinoylcholine	[M]+	0.954778873			Organoheterocyclic compounds	Pyridines and derivatives	Pyridinecarboxylic acids and derivatives	3.3251e+07	3.22379e+07	2.86335e+07	2.82709e+07	2.62325e+07	2.51673e+07	1.51765e+07	1.43328e+07	1.46705e+07	1.4882e+07	1.48986e+07	1.40323e+07	7.81944e+06	8.17414e+06	7.91291e+06	8.5082e+06	7.7906e+06	7.52239e+06	2.89655e+07	1.46655e+07	7.95461e+06	1.80798793417891e-11	q1-q0;q2-q0;q2-q1
M612T307	612.25693	307.0600000	diff	Norbuprenorphine glucuronide	[M+Na]+	0.921714168			Organic oxygen compounds	Organooxygen compounds	Carbohydrates and carbohydrate conjugates	3.53043e+06	3.89165e+06	3.73587e+06	3.54848e+06	3.65712e+06	3.78353e+06	4.54515e+06	3.88939e+06	4.36473e+06	2.79616e+06	4.25e+06	3.31786e+06	6.04977e+06	3.85555e+06	4.16464e+06	5.72736e+06	5.35115e+06	5.75893e+06	3.69118e+06	3.86055e+06	5.15123e+06	0.00311025106639771	q2-q0;q2-q1
M268T442	268.13233	441.6690000	diff	Norcodeine	[M+H-H2O]+	0.933732353171683	HMDB0060657	C16576				1.18417e+07	1.01597e+07	1.07556e+07	7.99554e+06	7.23795e+06	7.07462e+06	1.41728e+06	5.53003e+06	7.05682e+06	7.28388e+06	6.22969e+06	5.0108e+06	5.57552e+06	1.26284e+06	5.82945e+06	8.41073e+06	6.1575e+06	7.0372e+06	9.17751e+06	5.42142e+06	5.71221e+06	0.0167016668695478	q1-q0;q2-q0
M320T454	320.12513	453.5780000	diff	Norfloxacin	[M+H]+	0.970579100396258	HMDB0015192	C06687	Organoheterocyclic compounds	Quinolines and derivatives	Quinoline carboxylic acids	4.60019e+06	4.71359e+06	3.80454e+06	3.34848e+06	3.06435e+06	3.03759e+06	4.68417e+06	6.10785e+06	5.43257e+06	4.6332e+06	4.60202e+06	5.08372e+06	1.66734e+06	93138.2	1.67761e+06	214600	2.27598e+06	289620	3.76146e+06	5.09059e+06	1.03638e+06	6.52572898215797e-07	q1-q0;q2-q0;q2-q1
M169T62	169.07684	62.3589500	diff	Norharmane	[M+H]+	0.999217816702925	HMDB0012897	C20157	Organoheterocyclic compounds	Indoles and derivatives	Pyridoindoles	5.12382e+07	4.23921e+07	4.04394e+07	4.48343e+07	4.03998e+07	4.11781e+07	3.02994e+07	2.19108e+07	2.40662e+07	2.20398e+07	1.93394e+07	1.9737e+07	1.32564e+07	1.8966e+07	1.4149e+07	1.40036e+07	1.56509e+07	1.40207e+07	4.34137e+07	2.28988e+07	1.50078e+07	1.84291852439359e-09	q1-q0;q2-q0;q2-q1
M272T283	272.11849	282.7250000	diff	Normorphine	[M+H]+	0.982691930043117		C11785	Alkaloids and derivatives	Morphinans		6.34344e+06	6.92906e+06	9.05916e+06	7.8276e+06	7.77763e+06	7.11038e+06	5.05845e+06	5.48751e+06	9.72889e+06	5.79962e+06	5.64361e+06	5.78594e+06	2.26623e+06	1.02701e+06	2.05027e+06	2.32309e+06	2.81855e+06	2.41574e+06	7.50788e+06	6.25067e+06	2.15015e+06	2.98520066677187e-06	q2-q0;q2-q1
M300T586_2	300.21135	586.1140000	diff	Nylidrin	[M+H]+	0.896652354132206			Benzenoids	Benzene and substituted derivatives	Phenylpropanes	4.76111e+07	4.23065e+07	3.64259e+07	4.01345e+07	3.5533e+07	3.35902e+07	2.32001e+07	2.45058e+07	2.16514e+07	2.32835e+07	2.19257e+07	2.32105e+07	1.37481e+07	1.21931e+07	1.45127e+07	1.55406e+07	2.19058e+07	1.40379e+07	3.92669e+07	2.29628e+07	1.5323e+07	2.93141407442051e-08	q1-q0;q2-q0;q2-q1
M202T546	202.07516	546.3600000	diff	O-succinyl-l-homoserine	[M+H-H2O]+	0.986140878		C01118	Organic acids and derivatives	Carboxylic acids and derivatives	Amino acids, peptides, and analogues	4.63285e+07	3.98556e+07	3.72944e+07	3.79157e+07	3.21835e+07	3.15564e+07	1.31018e+07	1.40463e+07	1.2036e+07	1.35179e+07	1.34167e+07	1.30807e+07	6.19486e+06	6.45193e+06	6.35077e+06	6.89305e+06	7.34826e+06	6.55251e+06	3.75224e+07	1.31999e+07	6.6319e+06	8.18955446800779e-11	q1-q0;q2-q0;q2-q1
M108T303	108.08342	303.0490000	diff	O-toluidine	[M+H]+	0.997573418147367	HMDB0041965	C14403	Benzenoids	Benzene and substituted derivatives	Toluenes	1.09128e+06	995496	591552	767446	1.03711e+06	690471	1.28632e+06	1.27807e+06	1.08842e+06	1.00994e+06	1.2435e+06	1.12094e+06	1.27569e+07	1.17996e+07	1.23856e+07	1.36911e+07	1.18581e+07	1.24876e+07	862225	1.1712e+06	1.24965e+07	5.97384429338674e-18	q2-q0;q2-q1
M303T376_1	303.12998	376.2425000	diff	Obatoclax	[M+H-CH3]+	0.733155126			Organoheterocyclic compounds	Pyrroles	Substituted pyrroles	2.35206e+07	2.0976e+07	2.53747e+07	2.09338e+07	2.02387e+07	1.7761e+07	1.07242e+07	1.06672e+07	1.15938e+07	1.14386e+07	1.10623e+07	1.10649e+07	1.14852e+07	1.02652e+07	1.03045e+07	8.9298e+06	9.89197e+06	9.97777e+06	2.14675e+07	1.10918e+07	1.01424e+07	4.3285588853e-09	q1-q0;q2-q0
M142T50	142.12336	49.6580000	diff	Octanoic acid, 4-[(1-oxo-7-phenylheptyl)amino]-, (4r)-	[M+H-C13H18O2]+	0.872215760380867			Organic acids and derivatives	Carboxylic acids and derivatives	Amino acids, peptides, and analogues	4.2002e+07	3.88415e+07	3.95159e+07	3.56081e+07	3.61864e+07	3.13728e+07	1.65146e+07	1.72507e+07	1.50257e+07	1.54762e+07	1.48441e+07	1.71086e+07	6.88721e+06	7.92796e+06	7.68987e+06	7.41316e+06	8.28747e+06	7.88509e+06	3.72545e+07	1.60366e+07	7.68179e+06	1.42029776169897e-12	q1-q0;q2-q0;q2-q1
M288T516	288.23393	515.5010000	diff	Octanoylcarnitine	[M+H]+	0.952610270760389	HMDB0000791		Lipids and lipid-like molecules	Fatty Acyls	Fatty acid esters	8.09309e+07	6.75165e+07	6.90685e+07	6.30755e+07	5.88863e+07	6.15906e+07	2.94203e+07	3.21321e+07	2.7577e+07	2.73207e+07	2.86557e+07	2.60105e+07	1.48648e+07	1.67878e+07	1.65313e+07	1.62278e+07	1.63058e+07	1.71003e+07	6.68447e+07	2.85194e+07	1.6303e+07	2.47679976315268e-11	q1-q0;q2-q0;q2-q1
M214T374	214.14799	373.8400000	diff	Octhilinone	[M+H]+	0.873939349755374		C18752	Organoheterocyclic compounds	Azoles	Thiazoles	1.60383e+07	1.39466e+07	1.33507e+07	1.24563e+07	1.12256e+07	1.03785e+07	1.19459e+07	1.20489e+07	1.17139e+07	1.09435e+07	1.34381e+07	1.45151e+07	7.03453e+06	6.03269e+06	464503	479612	397728	5.54713e+06	1.28993e+07	1.24342e+07	3.32603e+06	3.31011767246161e-06	q2-q0;q2-q1
M282T49	282.28023	48.5626000	diff	Oleamide	[M+H]+	0.974977760772084	HMDB0002117	C19670	Lipids and lipid-like molecules	Fatty Acyls	Fatty amides	2.12275e+09	1.77316e+09	2.08154e+09	1.5935e+09	1.44211e+09	1.54422e+09	1.65822e+09	1.52602e+09	1.45779e+09	1.54061e+09	1.38364e+09	1.62236e+09	7.43398e+08	7.93559e+08	8.00796e+08	9.67699e+08	7.26263e+08	7.79901e+08	1.75955e+09	1.53144e+09	8.01936e+08	4.52960850690436e-07	q2-q0;q2-q1
M265T49	265.25365	48.5059000	diff	Oleic acid methyl ester	[M+H-CH4O]+	0.978225467179424		C03425	Lipids and lipid-like molecules	Fatty Acyls	Fatty acid esters	6.21919e+07	5.78473e+07	5.99307e+07	4.96647e+07	5.39832e+07	5.02542e+07	5.53752e+07	4.82337e+07	4.37042e+07	4.99217e+07	4.18201e+07	5.33395e+07	2.08821e+07	2.40393e+07	2.37814e+07	2.44097e+07	2.01505e+07	2.35749e+07	5.56453e+07	4.87324e+07	2.28063e+07	3.52782053233866e-09	q1-q0;q2-q0;q2-q1
M310T48	310.31164	48.2467000	diff	Oleoyl ethylamide	[M+H]+	0.920672304486847			Lipids and lipid-like molecules	Fatty Acyls	Fatty amides	4.30006e+08	3.73157e+08	3.78553e+08	3.69823e+08	2.88997e+08	3.24409e+08	2.64806e+08	2.61856e+08	2.18326e+08	2.47461e+08	2.30636e+08	2.70527e+08	9.1572e+07	9.4439e+07	9.90032e+07	9.49543e+07	9.46716e+07	9.2371e+07	3.60824e+08	2.48935e+08	9.45018e+07	8.04362189566632e-10	q1-q0;q2-q0;q2-q1
M792T278_1	791.53238	278.3920000	diff	Oligomycin a	[M+H]+	0.771950113		C11311				1.80707e+07	1.27136e+07	1.36193e+07	1.23579e+07	1.31381e+07	1.25092e+07	2.02768e+07	1.83807e+07	1.70238e+07	1.83769e+07	1.75848e+07	1.77516e+07	5.31771e+06	141716	305881	140417	4.92715e+06	4.81163e+06	1.37348e+07	1.82324e+07	2.60742e+06	4.56084841360446e-09	q1-q0;q2-q0;q2-q1
M299T468	299.17097	468.2100000	diff	Olomoucine	[M+H]+	0.896182861182898	HMDB0035233		Organoheterocyclic compounds	Imidazopyrimidines	Purines and purine derivatives	3.37232e+07	6.25327e+07	3.34782e+07	4.74209e+07	4.58729e+07	3.96918e+07	2.97013e+07	2.29823e+07	2.31607e+07	2.01239e+07	1.97643e+07	2.01052e+07	1.89112e+07	6.43458e+07	5.04969e+07	2.34849e+07	6.07963e+07	6.66965e+07	4.37866e+07	2.26396e+07	4.74553e+07	0.0154809446089681	q1-q0;q2-q1
M196T214	196.03782	214.4540000	diff	Omethoate	[M+H-H2O]+	0.725533468		C18662	Organic acids and derivatives	Carboxylic acids and derivatives	Carboxylic acid derivatives	2.10659e+07	1.40168e+07	1.76242e+07	1.42229e+07	2.3836e+07	1.36712e+07	4.16756e+06	3.82668e+06	4.53142e+06	4.80858e+06	4.31062e+06	5.24941e+06	5.75659e+06	4.01669e+06	6.21454e+06	4.15622e+06	4.42019e+06	4.55725e+06	1.74062e+07	4.48238e+06	4.85358e+06	2.0708243720272e-07	q1-q0;q2-q0
M496T50	496.42276	50.3724000	diff	Orlistat	[M+H]+	0.786291543			Organic acids and derivatives	Carboxylic acids and derivatives	Amino acids, peptides, and analogues	1.2325e+07	1.63276e+07	1.52498e+07	1.5351e+07	1.47591e+07	1.38812e+07	1.92563e+07	2.12105e+07	1.60405e+07	2.27627e+07	2.63775e+07	1.49998e+07	1.69051e+07	1.67361e+07	1.4723e+07	1.32397e+07	1.40903e+07	1.3709e+07	1.46489e+07	2.01079e+07	1.49006e+07	0.00532675091645763	q1-q0;q2-q1
M609T311	609.31978	311.4745000	diff	Oxyacanthine	[M+H]+	0.771411584093893	HMDB0030172	C09598				3.47274e+06	5.2975e+06	5.35602e+06	5.28727e+06	5.5496e+06	4.32061e+06	2.10537e+06	1.79432e+06	1.46473e+06	1.75703e+06	1.80189e+06	1.50183e+06	1.19367e+07	1.23483e+07	1.02776e+07	1.14254e+07	1.14378e+07	1.15351e+07	4.88062e+06	1.73753e+06	1.14935e+07	1.64899377571282e-13	q1-q0;q2-q0;q2-q1
M316T439	316.15659	438.8910000	diff	Oxycodone	[M+H]+	0.829559235685547	HMDB0014640	C08018				3.04962e+07	1.1248e+07	2.25448e+07	1.94313e+07	1.88563e+07	7.61331e+06	2.43159e+06	1.13721e+07	2.35202e+06	1.79918e+06	9.96562e+06	1.5656e+06	3.99052e+06	4.57233e+06	4.51343e+06	4.30802e+06	4.28623e+06	3.81333e+06	1.8365e+07	4.91435e+06	4.24731e+06	0.000498766606563254	q1-q0;q2-q0
M529T48	529.39104	48.4695500	diff	Oxymatrine	[2M+H]+	0.979583188		C10749	Alkaloids and derivatives	Lupin alkaloids	Matrine alkaloids	2.22832e+08	1.82516e+08	1.83418e+08	1.59518e+08	1.9463e+08	1.70162e+08	1.05902e+08	6.15315e+07	9.99171e+07	1.01026e+08	1.15954e+08	9.72086e+07	7.48703e+07	6.90734e+07	7.06359e+07	7.24635e+07	6.48635e+07	6.68026e+07	1.85513e+08	9.69232e+07	6.97849e+07	1.11401238297493e-08	q1-q0;q2-q0;q2-q1
M279T340	279.22347	339.6650000	diff	Oxymetazoline impurity a	[M+H]+	0.952627076843345			Benzenoids	Benzene and substituted derivatives	Phenylacetamides	4.31116e+06	3.55104e+06	3.172e+06	3.08943e+06	3.11323e+06	2.58757e+06	1.43292e+06	1.5953e+06	1.65609e+06	1.71054e+06	1.69348e+06	1.80769e+06	874415	618099	898632	719664	809941	537709	3.30407e+06	1.64934e+06	743077	9.12615124304927e-09	q1-q0;q2-q0;q2-q1
M333T544	333.21986	543.7700000	diff	Oxymetholone	[M+H]+	0.8205136574287		C07393	Lipids and lipid-like molecules	Steroids and steroid derivatives	Androstane steroids	2.24519e+07	1.96431e+07	1.65944e+07	1.74461e+07	7.84445e+06	1.40234e+07	4.17069e+06	4.80189e+06	3.52262e+06	2.39053e+06	3.95734e+06	1.61486e+06	1.07746e+06	981304	1.07e+06	933020	867326	1.0056e+06	1.63339e+07	3.40966e+06	989118	4.19231719258192e-07	q1-q0;q2-q0
M146T320	146.06300	320.2810000	diff	Oxyquinoline	(M+H)+	0.699						4.66538e+06	4.72468e+06	4.0029e+06	3.55131e+06	4.57822e+06	3.59653e+06	9.28626e+06	7.02195e+06	2.7934e+06	2.33075e+06	6.1407e+06	5.61775e+06	8.68197e+06	8.44895e+06	7.50397e+06	6.9231e+06	7.18408e+06	6.03843e+06	4.1865e+06	5.5318e+06	7.46342e+06	0.0122330396818757	q2-q0
M256T49	256.26459	49.4126500	diff	Palmitamide	[M+H]+	0.997735204954459	HMDB0012273		Lipids and lipid-like molecules	Fatty Acyls	Fatty amides	1.32885e+08	1.01499e+08	1.13019e+08	9.70119e+07	9.73226e+07	9.63256e+07	9.76384e+07	9.88901e+07	9.09448e+07	1.01489e+08	9.70184e+07	9.3994e+07	4.80788e+07	5.0227e+07	6.47695e+07	5.42763e+07	5.00259e+07	4.99489e+07	1.06344e+08	9.66625e+07	5.28877e+07	1.0842307625802e-07	q2-q0;q2-q1
M280T271	280.26914	270.9340000	diff	Palmitoleoyl ethanolamide	[M+H-H2O]+	0.983871837	HMDB0013648		Organic nitrogen compounds	Organonitrogen compounds	Amines	3.8336e+09	4.03098e+09	3.70338e+09	3.3828e+09	2.48112e+09	3.38362e+09	1.26576e+09	1.24397e+09	1.18219e+09	1.20553e+09	1.22312e+09	1.17481e+09	5.25751e+08	5.08727e+08	4.54003e+08	5.0894e+08	5.21725e+08	5.02455e+08	3.46925e+09	1.2159e+09	5.036e+08	1.66808117319429e-10	q1-q0;q2-q0;q2-q1
M435T320_1	435.24432	320.1870000	diff	Palmitoyl 3-carbacyclic phosphatidic acid	[M-H+2Na]+	0.99227246539616			Lipids and lipid-like molecules	Fatty Acyls	Fatty acid esters	1.07855e+06	5.22304e+06	4.21265e+06	4.88001e+06	5.37813e+06	7.54302e+06	2.19376e+06	1.73593e+06	1.90159e+06	1.93565e+06	2.71303e+06	2.21618e+06	801311	1.18005e+06	1.1104e+06	833090	1.16553e+06	1.12947e+06	4.71923e+06	2.11602e+06	1.03664e+06	0.000363681600601721	q1-q0;q2-q0
M220T410	220.12260	409.7060000	diff	Pantothenate	[M+H]+	0.995948150327725	HMDB0000210	C00864	Organic oxygen compounds	Organooxygen compounds	Alcohols and polyols	6.16324e+06	5.50862e+06	5.81631e+06	5.21985e+06	4.3096e+06	4.99236e+06	5.0901e+06	4.50325e+06	4.09707e+06	4.04375e+06	4.47197e+06	4.53777e+06	1.11246e+07	1.13834e+07	1.09996e+07	1.09654e+07	1.09885e+07	1.03928e+07	5.335e+06	4.45732e+06	1.09757e+07	3.62981719668364e-13	q1-q0;q2-q0;q2-q1
M330T338	330.13033	338.3690000	diff	Paroxetine	[M+H]+	0.902526222991466	HMDB0014853	C07415	Organoheterocyclic compounds	Piperidines	Phenylpiperidines	2.00591e+07	1.71427e+07	1.59108e+07	1.53789e+07	1.4885e+07	1.39741e+07	6.11038e+06	5.8911e+06	5.25579e+06	4.63844e+06	4.94982e+06	4.8381e+06	4.88873e+06	4.13185e+06	4.18731e+06	3.72371e+06	4.21353e+06	3.66531e+06	1.62251e+07	5.2806e+06	4.13507e+06	9.85592421800985e-11	q1-q0;q2-q0
M231T490	231.14990	490.2935000	diff	Parthenolide	[M+H-H2O]+	0.924384290060881		C07609	Lipids and lipid-like molecules	Prenol lipids	Terpene lactones	2.09016e+07	1.78173e+07	1.62722e+07	1.64317e+07	1.452e+07	1.5322e+07	1.30399e+07	1.07836e+07	1.15016e+07	1.06244e+07	1.06505e+07	1.1807e+07	4.98198e+06	5.48355e+06	6.28794e+06	5.22626e+06	5.97527e+06	5.99009e+06	1.68775e+07	1.14012e+07	5.65751e+06	4.25869632548896e-09	q1-q0;q2-q0;q2-q1
M149T48	149.13322	48.0236500	diff	Patchouli alcohol	[M+H-C4H10O]+	0.987578250136965		C09705	Organic oxygen compounds	Organooxygen compounds	Alcohols and polyols	1.28795e+08	1.03388e+08	1.33403e+08	9.13627e+07	9.33366e+07	1.1248e+08	6.5767e+07	9.0006e+07	8.92217e+07	7.76677e+07	7.77683e+07	6.74312e+07	4.17175e+07	4.18092e+07	4.32763e+07	5.58816e+07	6.33577e+07	4.44163e+07	1.10461e+08	7.7977e+07	4.84098e+07	2.46553895747077e-06	q1-q0;q2-q0;q2-q1
M400T582	400.23826	581.8600000	diff	Paxilline	[M+H-2H2O]+	0.895207502844823	HMDB0030323	C13782				8.23255e+06	8.50201e+06	8.85584e+06	6.71709e+06	1.64469e+06	6.1726e+06	1.00225e+06	1.01348e+06	938091	973625	913741	941349	137635	202342	321200	321211	277113	222500	6.68746e+06	963756	247000	4.65218478281842e-06	q1-q0;q2-q0
M757T286_2	756.56943	285.6395000	diff	PC(16:0/16:0)	(M+Na)+	0.944	HMDB0000564/HMDB0007878/HMDB0007879/HMDB0007880/HMDB0007882/HMDB0007884/HMDB0007886/HMDB0007887/HMDB0007897/HMDB0007898/HMDB0007911/HMDB0007912/HMDB0007913/HMDB0007914/HMDB0007936/HMDB0007937/HMDB0007938/HMDB0007939/HMDB0007940/HMDB0007958/HMDB0007959/HMDB0007960/HMDB0007961/HMDB0007964/HMDB0007966/HMDB0007967/HMDB0007981/HMDB0007982/HMDB0007983/HMDB0007984/HMDB0007985/HMDB0008002/HMDB0008003/HMD…	C00157	Lipids and lipid-like molecules	Glycerophospholipids	Glycerophosphocholines	1.29505e+08	1.15402e+08	1.05756e+08	9.32871e+07	9.12493e+07	8.48332e+07	1.14776e+08	9.12296e+07	2.15472e+08	2.43989e+08	9.07647e+07	1.10182e+08	2.90973e+07	4.2983e+07	3.88221e+07	4.35315e+07	3.21137e+07	3.39815e+07	1.03339e+08	1.44402e+08	3.67549e+07	0.0011838991885803	q2-q0;q2-q1
M428T348	428.29285	348.4050000	diff	Peimisine	[M+H]+	0.867354284231856			Lipids and lipid-like molecules	Steroids and steroid derivatives	Steroidal alkaloids	7.89272e+06	6.72712e+06	5.75199e+06	6.14271e+06	4.638e+06	5.51128e+06	2.57128e+06	2.80054e+06	3.14583e+06	2.83984e+06	2.95678e+06	2.96929e+06	3.68553e+06	4.56977e+06	4.54304e+06	4.54587e+06	4.13245e+06	4.20068e+06	6.11063e+06	2.8806e+06	4.27956e+06	2.82435554062663e-06	q1-q0;q2-q0;q2-q1
M171T471	171.08003	470.8800000	diff	Penicillic acid	[M+H]+	0.862037226993607		C19495	Organic acids and derivatives	Keto acids and derivatives	Medium-chain keto acids and derivatives	1.3332e+07	4.5137e+07	6.32e+06	3.61077e+07	5.02862e+07	3.26153e+07	6.47048e+06	1.22106e+07	9.78191e+06	5.21101e+06	1.13814e+07	4.28554e+06	1.05353e+07	1.03129e+07	2.26113e+07	9.07331e+06	1.10231e+07	1.26237e+07	3.0633e+07	8.2235e+06	1.26966e+07	0.00569372139042179	q1-q0;q2-q0
M239T138	239.14990	138.4895000	diff	Pentaethylene glycol	[M+H]+	0.996640471			Organic oxygen compounds	Organooxygen compounds	Ethers	1.26193e+08	1.12621e+08	1.17261e+08	1.02153e+08	1.01871e+08	1.08033e+08	7.11425e+07	7.99526e+07	7.75736e+07	7.89155e+07	7.5138e+07	7.28927e+07	1.13692e+08	1.15452e+08	8.73146e+07	7.47815e+07	7.7856e+07	1.28465e+08	1.11355e+08	7.59358e+07	9.95934e+07	0.00199637412703393	q1-q0;q2-q1
M255T71	255.11396	71.2916000	diff	Pentanoic acid, 5-(2,6-difluorophenoxy)-3-[[(2s)-3-methyl-1-oxo-2-[(2-quinolinylcarbonyl)amino]butyl]amino]-4-oxo-, (3s)-	[M+H-C11H11F2NO4]+	0.927136485016726			Organic acids and derivatives	Peptidomimetics	Hybrid peptides	7.99219e+06	7.11169e+06	5.70965e+06	6.07111e+06	7.0495e+06	6.55943e+06	5.56963e+06	5.58004e+06	5.22144e+06	5.87499e+06	6.06151e+06	6.00269e+06	2.93334e+06	3.03251e+06	3.02322e+06	2.93699e+06	3.26973e+06	2.99688e+06	6.74893e+06	5.71838e+06	3.03211e+06	6.94271638239509e-09	q1-q0;q2-q0;q2-q1
M218T376	218.13321	375.6815000	diff	Pentazocine	[M+H-C5H8]+	0.825774295358218	HMDB0014790	C07421	Alkaloids and derivatives	6,7-benzomorphans	2,6-dimethyl-3-benzazocines	4.50058e+06	5.00592e+06	4.28773e+06	3.40052e+06	3.94531e+06	3.23302e+06	2.38055e+06	3.09639e+06	3.18943e+06	3.53535e+06	3.38383e+06	3.26518e+06	1.05669e+06	1.41069e+06	1.16736e+06	1.00945e+06	1.1884e+06	1.23882e+06	4.06218e+06	3.14179e+06	1.17857e+06	6.05587544634974e-08	q1-q0;q2-q0;q2-q1
M347T448	347.19915	448.1790000	diff	Pergolide sulfone	[M+H]+	0.808394299870827			Organoheterocyclic compounds	Quinolines and derivatives	Indoloquinolines	1.60471e+07	1.44561e+07	1.45165e+07	1.15551e+07	1.22177e+07	2.73573e+07	7.62628e+06	9.20378e+06	1.74426e+07	6.65924e+06	7.32331e+06	7.75607e+06	2.09227e+06	1.7932e+06	1.59218e+06	1.88706e+06	2.83709e+06	3.50956e+06	1.6025e+07	9.33521e+06	2.28523e+06	0.000147728303924895	q1-q0;q2-q0;q2-q1
M135T62	135.11751	61.9484000	diff	Perillyl alcohol	(M+H-H2O)+	0.8049						4.40291e+07	2.74742e+07	3.71974e+07	4.4407e+07	3.39749e+07	3.85849e+07	3.55032e+07	1.99954e+07	2.02753e+07	2.2315e+07	2.09911e+07	2.20191e+07	3.60562e+07	3.53456e+07	1.1793e+07	1.08931e+07	3.72123e+07	3.36665e+07	3.76112e+07	2.35165e+07	2.74945e+07	0.0389890314070568	q1-q0
M369T759	369.25706	759.0420000	diff	Perindopril	[M+H]+	0.968972827614237	HMDB0014928	C07706	Organic acids and derivatives	Carboxylic acids and derivatives	Amino acids, peptides, and analogues	1.07125e+07	8.13129e+06	7.42114e+06	7.94646e+06	6.02873e+06	6.56331e+06	2.8841e+06	2.86451e+06	2.69501e+06	2.61593e+06	2.19552e+06	2.64413e+06	2.22391e+06	2.41003e+06	2.67243e+06	2.40126e+06	2.52734e+06	2.76361e+06	7.80057e+06	2.64987e+06	2.49976e+06	7.92388532912117e-08	q1-q0;q2-q0
M281T474	281.11892	474.0365000	diff	Phe-asp	[M+H]+	0.986811684778267			Organic acids and derivatives	Carboxylic acids and derivatives	Amino acids, peptides, and analogues	9.07037e+06	9.0182e+06	8.87196e+06	7.67416e+06	6.8525e+06	6.07298e+06	2.49465e+06	2.34205e+06	2.24416e+06	2.08202e+06	2.42998e+06	2.29022e+06	1.07346e+06	1.22065e+06	1.39244e+06	1.10077e+06	1.27846e+06	1.35323e+06	7.92669e+06	2.31384e+06	1.2365e+06	1.88590568640497e-10	q1-q0;q2-q0
M223T363	223.11235	362.9010000	diff	Phe-gly	[M+H]+	0.993889197571149		C18481	Organic acids and derivatives	Carboxylic acids and derivatives	Amino acids, peptides, and analogues	3.78543e+07	3.66587e+07	3.31564e+07	3.22798e+07	391322	3.02123e+07	8.2741e+06	8.11452e+06	7.79745e+06	7.17572e+06	8.41548e+06	7.96495e+06	3.82571e+06	3.92046e+06	4.25969e+06	4.00467e+06	3.97269e+06	3.62893e+06	2.84255e+07	7.95704e+06	3.93536e+06	0.000204958328111123	q1-q0;q2-q0
M263T369	263.14430	369.4140000	diff	Phe-pro	[M+H]+	0.977506585	HMDB0011177		Organic acids and derivatives	Carboxylic acids and derivatives	Amino acids, peptides, and analogues	1.1177e+09	1.02522e+09	1.01164e+09	8.45058e+08	8.22225e+08	8.3124e+08	2.03633e+08	2.01643e+08	2.10921e+08	1.91365e+08	2.10007e+08	2.01291e+08	1.04376e+08	3.34015e+07	1.15655e+08	1.01189e+08	9.35406e+07	1.00779e+08	9.42179e+08	2.03144e+08	9.14901e+07	5.3689080691766e-12	q1-q0;q2-q0
M267T349	267.13905	348.6650000	diff	Phe-thr	[M+H]+	0.962372757733086			Organic acids and derivatives	Carboxylic acids and derivatives	Amino acids, peptides, and analogues	9.45085e+06	7.60956e+06	7.39218e+06	7.26627e+06	6.43116e+06	6.40457e+06	1.42178e+07	507232	1.26377e+07	1.24466e+07	1.4615e+07	423520	1.29512e+06	1.01748e+06	1.2391e+06	1.34416e+06	1.32155e+06	1.29498e+06	7.42576e+06	9.14129e+06	1.25206e+06	0.00890871487927019	q2-q0;q2-q1
M136T299	136.09001	299.1295000	diff	Phenamil	[M+H-C5H3ClN4O]+	0.998802462634197		C13752	Organoheterocyclic compounds	Diazines	Pyrazines	5.96837e+08	6.77621e+08	4.33126e+08	4.57509e+08	5.24898e+08	1.1768e+07	3.33761e+06	3.32285e+06	3.34347e+06	7.2765e+06	3.14567e+06	3.11604e+06	2.87669e+06	4.40757e+06	2.90124e+06	1.35709e+06	3.72756e+06	2.51978e+06	4.50293e+08	3.92369e+06	2.96499e+06	3.39857661485454e-05	q1-q0;q2-q0
M244T493_2	244.18183	493.2325000	diff	Phencyclidine	[M+H]+	0.948207705317489		C07575	Organic nitrogen compounds	Organonitrogen compounds	Amines	2.53581e+09	2.15959e+09	1.9287e+09	1.79367e+09	1.80551e+09	1.82122e+09	1.66621e+09	1.51047e+09	1.48021e+09	1.38538e+09	1.43379e+09	1.47616e+09	7.2022e+08	7.36089e+08	7.83052e+08	7.75631e+08	7.8874e+08	7.0609e+08	2.00742e+09	1.49204e+09	7.51637e+08	1.62831505321168e-08	q1-q0;q2-q0;q2-q1
M241T446	241.15958	446.0960000	diff	Pheniramine	[M+H]+	0.989117127575227	HMDB0015557		Organoheterocyclic compounds	Pyridines and derivatives	Pheniramines	1.06767e+09	9.02217e+08	9.78468e+08	8.70814e+08	8.23751e+08	7.94871e+08	6.5409e+08	6.04337e+08	6.349e+08	6.09786e+08	5.84697e+08	5.87022e+08	3.58019e+08	3.79816e+08	3.66978e+08	3.77874e+08	3.52006e+08	3.59348e+08	9.06298e+08	6.12472e+08	3.65674e+08	6.86492955433943e-10	q1-q0;q2-q0;q2-q1
M247T51	247.20669	50.8150000	diff	Phenol, 5-(1,1-dimethyloctyl)-2-[(1s,3s)-3-hydroxycyclohexyl]-	[M+H-C5H10O]+	0.961416684421424			Benzenoids	Benzene and substituted derivatives	Cyclohexylphenols	3.05491e+07	2.52751e+07	2.54295e+07	2.33987e+07	2.37106e+07	2.53525e+07	7.01555e+06	7.54752e+06	5.7926e+06	6.81613e+06	6.88962e+06	6.20944e+06	4.2518e+06	4.463e+06	5.39177e+06	5.1744e+06	3.79118e+06	4.76519e+06	2.56192e+07	6.71181e+06	4.63956e+06	4.27967158331942e-13	q1-q0;q2-q0
M103T374	103.05670	373.6450000	diff	Phenylacetaldehyde	[M+H-H2O]+	0.986633932127794	HMDB0006236	C00601	Benzenoids	Benzene and substituted derivatives	Phenylacetaldehydes	5.08561e+08	5.03792e+08	4.88308e+08	4.57183e+08	5.13024e+08	4.56888e+08	4.06829e+08	4.22018e+08	4.12926e+08	4.1948e+08	4.19823e+08	3.92543e+08	6.23739e+07	5.88134e+07	6.07336e+07	5.75129e+07	5.58794e+07	5.50936e+07	4.87959e+08	4.1227e+08	5.84011e+07	2.48475961347492e-17	q1-q0;q2-q0;q2-q1
M122T326	122.09913	325.7910000	diff	Phenylethylamine	[M+H]+	0.994315475372197	HMDB0012275	C05332	Benzenoids	Benzene and substituted derivatives	Phenethylamines	4.36438e+08	3.99275e+08	3.82994e+08	3.40192e+08	3.53695e+08	3.32746e+08	2.07787e+08	1.94009e+08	1.92348e+08	1.97927e+08	1.99733e+08	2.06752e+08	9.60649e+06	1.01203e+07	9.61332e+06	9.32145e+06	9.94432e+06	1.00601e+07	3.74223e+08	1.99759e+08	9.77766e+06	1.71964015159768e-13	q1-q0;q2-q0;q2-q1
M147T410	147.04706	409.6650000	diff	Phenylpropiolic acid	[M+H]+	0.974640290047521	HMDB0002359		Benzenoids	Benzene and substituted derivatives		6.22894e+06	7.87675e+06	6.5808e+06	4.60504e+06	7.33755e+06	6.87916e+06	7.706e+06	7.47344e+06	7.99805e+06	7.104e+06	7.17187e+06	7.40172e+06	3.02745e+06	2.82465e+06	3.83236e+06	3.66551e+06	2.70394e+06	2.66156e+06	6.58471e+06	7.47584e+06	3.11924e+06	8.69457887361439e-08	q2-q0;q2-q1
M184T325	184.07710	324.9280000	diff	Phosphocholine	[M+H]+	0.998325429161638	HMDB0001565	C00588	Organic nitrogen compounds	Organonitrogen compounds	Quaternary ammonium salts	6.28525e+08	6.19154e+08	5.38787e+08	5.37857e+08	5.39214e+08	5.43344e+08	4.78956e+08	4.66227e+08	4.55331e+08	4.43586e+08	4.9154e+08	4.66596e+08	1.36424e+08	1.35004e+08	1.39989e+08	1.45556e+08	1.41489e+08	1.47327e+08	5.67814e+08	4.67039e+08	1.40965e+08	8.65475460659416e-14	q1-q0;q2-q0;q2-q1
M212T517	212.05742	516.7585000	diff	Phosphocreatine	[M+H]+	0.863408132998846	HMDB0001511	C02305	Organic acids and derivatives	Carboxylic acids and derivatives	Amino acids, peptides, and analogues	916879	849801	864963	1.01222e+06	742759	398634	1.77449e+06	1.77543e+06	1.65764e+06	2.34094e+06	1.89754e+06	1.74095e+06	3.39704e+06	4.52312e+06	4.43503e+06	3.62128e+06	4.2389e+06	4.07879e+06	797543	1.8645e+06	4.04903e+06	7.82964674239567e-11	q1-q0;q2-q0;q2-q1
M184T524	184.07720	524.3695000	diff	Phosphorylcholine	[M]+	0.998069431093056	HMDB0001565	C00588	Organic nitrogen compounds	Organonitrogen compounds	Quaternary ammonium salts	6.66407e+07	6.95435e+07	5.75991e+07	5.66171e+07	6.3759e+07	5.60995e+07	2.44585e+07	2.73871e+07	2.60872e+07	2.30505e+07	2.50998e+07	2.3774e+07	1.47562e+07	1.59159e+07	1.37649e+07	1.70351e+07	1.58738e+07	1.53123e+07	6.17098e+07	2.49762e+07	1.5443e+07	9.38016147699838e-13	q1-q0;q2-q0;q2-q1
M262T432	262.04339	431.9000000	diff	Phosphotyrosine	[M+H]+	0.828293180421665	HMDB0006049	C06501	Organic acids and derivatives	Carboxylic acids and derivatives	Amino acids, peptides, and analogues	7.55483e+06	5.56139e+06	6.00939e+06	6.00632e+06	5.60365e+06	5.02317e+06	3.35202e+06	3.8145e+06	3.32997e+06	3.48187e+06	4.04258e+06	4.00319e+06	1.05456e+06	1.15505e+06	1.24688e+06	1.3846e+06	1.59108e+06	978919	5.95979e+06	3.67069e+06	1.23518e+06	9.64769385287107e-10	q1-q0;q2-q0;q2-q1
M313T324	313.32743	324.2510000	diff	Phytanic acid	[M+H]+	0.790865462967787	HMDB0000801	C01607	Lipids and lipid-like molecules	Prenol lipids	Diterpenoids	1.11472e+07	9.63938e+06	8.63507e+06	7.67852e+06	8.8461e+06	8.38392e+06	2.57934e+06	2.68389e+06	2.80159e+06	1.07659e+06	2.80802e+06	2.86769e+06	1.55312e+06	823547	574293	3.73635e+06	2.10456e+06	4.34247e+06	9.05503e+06	2.46952e+06	2.18906e+06	5.04781305525603e-08	q1-q0;q2-q0
M318T198	318.30148	198.1105000	diff	Phytosphingosine	[M+H]+	0.973585941874782	HMDB0004610	C12144	Organic nitrogen compounds	Organonitrogen compounds	Amines	1.67787e+09	1.58579e+09	1.1528e+09	1.43385e+09	1.46977e+09	1.45271e+09	1.43614e+09	1.2665e+09	1.17463e+09	1.39647e+09	1.2414e+09	1.21987e+09	1.77397e+09	1.72741e+09	1.82903e+09	1.78205e+09	1.76107e+09	1.65916e+09	1.46213e+09	1.28917e+09	1.75545e+09	3.59666261967258e-05	q2-q0;q2-q1
M293T534_1	293.09029	533.5835000	diff	Picrotin	[M+H-H2O]+	0.999402288474723		C09528				1.75284e+07	1.61503e+07	1.4225e+07	1.43763e+07	1.28443e+07	1.39826e+07	3.65266e+07	3.44625e+07	3.6351e+07	3.37017e+07	3.44313e+07	3.46721e+07	2.51333e+07	2.45678e+07	2.27225e+07	2.37911e+07	2.35506e+07	2.28841e+07	1.48512e+07	3.50242e+07	2.37749e+07	1.92619835468941e-13	q1-q0;q2-q0;q2-q1
M293T59	293.09355	59.4861500	diff	Picrotoxinin	[M+H]+	0.770687262429387	HMDB0002322	C09529				5.31868e+07	6.44675e+07	8.59307e+07	9.65562e+07	8.43049e+07	8.54769e+07	3.94789e+07	4.02689e+07	3.9091e+07	4.79874e+07	4.53949e+07	3.94155e+07	1.88274e+07	1.9676e+07	1.809e+07	1.88321e+07	2.23821e+07	1.95212e+07	7.83205e+07	4.19394e+07	1.95548e+07	9.57774834898321e-08	q1-q0;q2-q0;q2-q1
[truncated: 11,904 more rows]
